# Supplementary material for: Mediating pathways between attention deficit hyperactivity disorder and type 2 diabetes mellitus: evidence from a two-step and multivariable Mendelian randomization study
Source: Epidemiol Psychiatr Sci. 2024 Oct 28;33:e54. doi: 10.1017/S2045796024000593 (PMC11561680; doi:10.1017/S2045796024000593)
Supplement: Zhang et al. supplementary material 1 — Zhang et al. supplementary material [file S2045796024000593sup001.xlsx]

## Sheet: Table of Content
List of Supplementary data of SNPs
ESM SNPs data	Description
ESM SNP data 1	SNPs included in univariable MR analysis of ADHD on type 2 diabetes and purported mediators
ESM SNP data 2	SNPs included in MVMR analysis of BMI on type 2 diabetes adjusting for ADHD
ESM SNP data 3	SNPs included in MVMR analysis of EA on type 2 diabetes adjusting for ADHD
ESM SNP data 4	SNPs included in MVMR analysis of TV watching on type 2 diabetes adjusting for ADHD
ESM SNPdata 5	SNPs included in MVMR analysis of smoking on type 2 diabetes adjusting for ADHD
ESM SNP data 6	SNPs included in MVMR analysis of CRP on type 2 diabetes adjusting for ADHD
ESM SNP data 7	SNPs included in MVMR analysis of SBP on type 2 diabetes adjusting for ADHD
ESM SNP data 8	SNPs included in MVMR analysis of DBP on type 2 diabetes adjusting for ADHD
ESM SNP data 9	Harmonized data in replication univariable MR analysis of ADHD on type 2 diabetes

## Sheet: ADHD to factors
ESM SNP data 1. SNPs included in univariable MR analysis of ADHD on type 2 diabetes and purported mediators
SNP	Chr	Position	ea	beta.ADHD	se.ADHD	beta.T2D	se.T2D	beta.Childhood BMI	se.Childhood BMI	beta.Childhood obesity	se.Childhood obesity	beta.BMI	se.BMI	beta.EA	se.EA	beta.TV	se.TV	beta.SI	se.SI	beta.SBP	se.SBP	beta.DBP	se.DBP	beta.CRP	se.CRP
rs10875612	5	144474779	C	-0.0544562	0.0104519	-0.016	0.0063	-0.014	0.0075	-0.0161	0.0194	-0.0106	0.0017	0.00087	0.0017	NA	NA	NA	NA	0.0708	0.0302	0.041	0.0173	-0.0043	0.0041
rs11255890	10	8784773	C	0.0525924	0.00940053	0.0021	0.0065	-0.0066	0.008	0.005	0.02	0.0005	0.0019	-0.00645	0.00176	0.00400162	0.0022365	NA	NA	-0.1053	0.0313	NA	NA	0.0029	0.0043
rs114142727	3	87015142	C	0.250759	0.0302157	-0.044	0.027	0.0251	0.0309	0.0861	0.0653	0.0182	0.0087	-0.00475	0.00707	0.00524453	0.00953263	0.0189532	0.0150784	-0.2262	0.1333	-0.1801	0.0767	NA	NA
rs11596214	10	106453832	G	0.0525924	0.00940053	0.017	0.0065	0.0107	0.0079	0.0511	0.0196	0.008	0.002	-0.00884	0.00173	NA	NA	0.0151067	0.00362155	-0.0282	0.0309	-0.039	0.0177	0.0075	0.0042
rs1162202	16	61966703	C	0.0610951	0.00932166	-0.0003	0.0066	-0.009	0.008	-0.0395	0.0204	-0.0043	0.0018	-0.00415	0.00176	NA	NA	NA	NA	0.0028	0.0313	-0.0245	0.0181	0.0009	0.0044
rs1438898	2	145714354	A	0.0629748	0.00930431	-0.019	0.0073	-0.004	0.0087	-0.0135	0.0221	-0.0043	0.002	0.00311	0.00195	0.00363239	0.00249604	NA	NA	-0.2488	0.0348	NA	NA	-0.0043	0.0047
rs17576773	4	112217523	C	0.0962189	0.0178494	-0.012	0.0098	-0.0118	0.0117	0.0201	0.0306	0	0.0025	-0.00742	0.00259	0.00729563	0.00325574	0.0164092	0.00541288	-0.0647	0.046	-0.0353	0.0264	0.0061	0.0062
rs17718444	3	71499401	C	0.0610951	0.00932166	0.013	0.0068	-0.0077	0.0081	0.0082	0.0207	0.0031	0.0018	-0.01014	0.00182	NA	NA	0.0146612	0.00382393	0.0769	0.0322	NA	NA	0.0105	0.0043
rs2025286	6	70858701	A	-0.0544562	0.0104519	0.0099	0.0063	-0.0071	0.0077	0.0143	0.0197	0.0037	0.0019	0.00042	0.00172	-0.00495086	0.00225975	NA	NA	0.038	0.0306	0.0366	0.0175	NA	NA
rs2311059	3	51884072	G	-0.0576291	0.0104847	-0.0054	0.0069	-0.0044	0.0083	-0.0274	0.0206	-0.0091	0.002	0.00253	0.00186	-0.000508018	0.00235728	-0.00633589	0.00382068	-0.0381	0.0338	NA	NA	-0.0012	0.0048
rs2582895	11	28602173	C	0.0723207	0.00921854	0.0053	0.0065	NA	NA	NA	NA	0.0076	0.0017	-0.0069	0.00175	0.00438395	0.00222548	NA	NA	-0.0594	0.031	-0.0252	0.0178	0.0074	0.0042
rs2886697	3	20724204	G	0.0592119	0.00933907	0.017	0.0065	-0.0003	0.0078	-0.0126	0.0201	0.0053	0.002	-0.00147	0.00176	-0.00080142	0.00223946	0.00604268	0.00368428	-0.0347	0.0312	-0.0091	0.0179	0.0105	0.0042
rs4916723	5	87854395	A	-0.0855579	0.0107786	-0.013	0.0064	-0.0081	0.0076	-0.0236	0.0191	-0.0046	0.0017	0.01218	0.00172	-0.00855932	0.00220952	-0.0194725	0.00359738	0.0067	0.0307	0.0253	0.0176	-0.0013	0.0042
rs4925811	8	145802447	T	-0.0576291	0.0104847	0.032	0.0063	-0.0153	0.0078	0.0155	0.0203	-0.0003	0.0017	0.00892	0.0017	-0.00212733	0.00216526	-0.00987544	0.00356117	0.0911	0.0304	0.0432	0.0174	NA	NA
rs549845	1	44076469	G	0.0788112	0.00915943	-0.0033	0.0069	0.0017	0.0083	0.0112	0.021	0.0006	0.002	-0.01772	0.00186	0.00493557	0.002354	NA	NA	-0.1246	0.0329	NA	NA	0.003	0.0044
rs6082363	20	21250843	T	0.0704585	0.00923557	0.017	0.007	-0.0054	0.0085	0.0061	0.0217	0.0046	0.0019	-0.00187	0.00189	NA	NA	NA	NA	0.0794	0.0333	NA	NA	-0.0053	0.0047
rs6537401	4	147099654	G	-0.0565704	0.0104738	-0.021	0.0067	-0.0052	0.0081	-0.0071	0.0201	-0.0083	0.002	0.00301	0.00181	-0.00533157	0.00229268	-0.00894492	0.00378669	-0.0254	0.032	0.0187	0.0184	0.0018	0.0044
rs704061	12	89771903	T	-0.0555127	0.0104628	-0.014	0.0063	-0.0111	0.0075	-0.0326	0.0193	-0.0142	0.0017	0.00737	0.00171	-0.00612915	0.0021713	-0.00929002	0.00357573	0.1693	0.03	NA	NA	-0.0072	0.0041
rs73145587	7	67685754	A	0.101654	0.0177543	0.018	0.01	0.008	0.0126	0.0054	0.0305	-0.0004	0.0031	0.00051	0.00276	NA	NA	NA	NA	-0.0282	0.0497	NA	NA	NA	NA
rs7506904	18	50625779	G	-0.0555127	0.0104628	0.0088	0.0066	0.0008	0.0079	-0.0212	0.0199	0.0019	0.0018	0.00906	0.00177	NA	NA	-0.00547184	0.003706	0.0483	0.0311	0.0408	0.018	-0.0075	0.0043
rs76284431	14	98690923	T	-0.0812101	0.0107323	-0.0003	0.0091	0.0152	0.0106	0.0268	0.027	0.0004	0.0027	0.00115	0.00239	NA	NA	-0.0116185	0.00504202	-0.1054	0.0422	NA	NA	NA	NA
rs76857496	18	5871800	C	0.079735	0.00915105	0.0026	0.0092	-0.0087	0.0109	-0.0199	0.0263	0.0039	0.0028	0.00305	0.00245	NA	NA	0.0139983	0.00513892	-0.1403	0.0437	-0.0513	0.0252	0.009	0.0062
rs77960	5	103964585	G	-0.0736465	0.0106523	-0.025	0.0068	0.0182	0.0082	0.0213	0.0206	-0.0094	0.002	0.01137	0.00181	-0.00757785	0.00230035	-0.0133997	0.00382068	0.1504	0.0323	0.0321	0.0185	-0.0044	0.0044
rs7844069	8	93277087	T	0.0554347	0.00937409	0.014	0.0064	-0.0036	0.0077	0.0138	0.0196	0.0083	0.0017	-0.00543	0.00172	NA	NA	0.00827606	0.00361197	-0.0313	0.0306	-0.0232	0.0176	0.0084	0.0042
rs9969232	7	114158954	G	-0.0682788	0.0105958	-0.014	0.0066	0.002	0.008	-0.007	0.0201	-0.0026	0.0018	0.00873	0.00178	-0.00516666	0.0022725	-0.0134139	0.00373473	0.0075	0.0319	-0.0027	0.0183	-0.0086	0.0043

## Sheet: BMI to T2D (ADHD adjusted)
ESM SNP data 2. SNPs included in MVMR analysis of BMI on type 2 diabetes adjusting for ADHD
SNP	effect_allele	beta.BMI	se.BMI	beta.T2D	se.T2D	beta.ADHD	se.ADHD
rs10875612	C	-0.0106	0.0017	-0.016	0.0063	-0.0544562	0.0104519
rs11255890	C	0.0005	0.0019	0.0021	0.0065	0.0525924	0.00940053
rs114142727	C	0.0182	0.0087	-0.044	0.027	0.250759	0.0302157
rs11596214	G	0.008	0.002	0.017	0.0065	0.0525924	0.00940053
rs1162202	C	-0.0043	0.0018	-0.0003	0.0066	0.0610951	0.00932166
rs1438898	A	-0.0043	0.002	-0.019	0.0073	0.0629748	0.00930431
rs17576773	C	0	0.0025	-0.012	0.0098	0.0962189	0.0178494
rs17718444	C	0.0031	0.0018	0.013	0.0068	0.0610951	0.00932166
rs2025286	A	0.0037	0.0019	0.0099	0.0063	-0.0544562	0.0104519
rs2311059	G	-0.0091	0.002	-0.0054	0.0069	-0.0576291	0.0104847
rs2582895	C	0.0076	0.0017	0.0053	0.0065	0.0723207	0.00921854
rs2886697	G	0.0053	0.002	0.017	0.0065	0.0592119	0.00933907
rs4916723	A	-0.0046	0.0017	-0.013	0.0064	-0.0855579	0.0107786
rs4925811	T	-0.0003	0.0017	0.032	0.0063	-0.0576291	0.0104847
rs549845	G	0.0006	0.002	-0.0033	0.0069	0.0788112	0.00915943
rs6082363	T	0.0046	0.0019	0.017	0.007	0.0704585	0.00923557
rs6537401	G	-0.0083	0.002	-0.021	0.0067	-0.0565704	0.0104738
rs704061	T	-0.0142	0.0017	-0.014	0.0063	-0.0555127	0.0104628
rs73145587	A	-0.0004	0.0031	0.018	0.01	0.101654	0.0177543
rs7506904	G	0.0019	0.0018	0.0088	0.0066	-0.0555127	0.0104628
rs76284431	T	0.0004	0.0027	-0.0003	0.0091	-0.0812101	0.0107323
rs76857496	C	0.0039	0.0028	0.0026	0.0092	0.079735	0.00915105
rs77960	G	-0.0094	0.002	-0.025	0.0068	-0.0736465	0.0106523
rs7844069	T	0.0083	0.0017	0.014	0.0064	0.0554347	0.00937409
rs9969232	G	-0.0026	0.0018	-0.014	0.0066	-0.0682788	0.0105958
rs1003081	T	0.0121	0.0016	0.023	0.0064	0.000100005	0.00941357
rs10083803	T	-0.0127	0.0019	-0.0074	0.0072	0.0057037	0.0105297
rs10118701	A	-0.0163	0.0018	-0.012	0.0067	-0.0166986	0.0100684
rs10131890	A	-0.0222	0.0039	-0.0054	0.014	-0.0187038	0.020275
rs10132280	A	-0.0223	0.0018	-0.034	0.0069	0.00140098	0.00972055
rs10182181	A	-0.0325	0.0016	-0.0096	0.0063	-0.0227979	0.00942683
rs10211055	T	-0.0157	0.0018	-0.029	0.0066	-0.0183982	0.00988558
rs10268050	T	-0.0113	0.002	0.014	0.0079	0.0129952	0.0109373
rs10269783	A	0.0133	0.0017	0.011	0.0064	-0.00789872	0.00943666
rs10275044	A	-0.0129	0.0023	-0.0018	0.0083	-0.0289037	0.0121042
rs10438964	T	-0.0127	0.0019	-0.02	0.0072	-0.0111971	0.0103758
rs1045411	T	-0.0148	0.0019	-0.039	0.0072	-0.00580313	0.010139
rs1048932	A	-0.016	0.0017	-0.022	0.0064	0.00910129	0.00939884
rs10733051	A	0.0097	0.0016	0.0061	0.0063	0.0214973	0.00921425
rs10744146	A	-0.0122	0.0017	-0.021	0.0063	-0.00119928	0.00920531
rs1075901	T	-0.0121	0.0016	-0.0085	0.0064	0.00479847	0.00917253
rs10830452	A	-0.0111	0.0018	-0.021	0.0067	-0.0152964	0.00985526
rs10842240	C	0.0218	0.0027	0.018	0.0099	0.032203	0.0153606
rs10867256	T	-0.0118	0.0017	-0.029	0.0064	-0.0218985	0.00911449
rs10876418	T	-0.0123	0.0019	-0.017	0.0075	-0.0366983	0.0101171
rs10878946	T	-0.0141	0.0019	-0.022	0.007	-0.00720399	0.0102223
rs10883759	A	-0.0122	0.0018	0.018	0.0069	-0.0225049	0.00987679
rs10887578	C	0.0128	0.0017	0.029	0.0064	-0.00039992	0.00931077
rs10915840	A	-0.0118	0.0019	-0.016	0.0072	-0.00990082	0.0105831
rs10920678	A	0.0155	0.0016	0.014	0.0064	0.0132025	0.00909645
rs10938397	A	-0.0324	0.0016	-0.044	0.0064	-0.0244976	0.00964388
rs10971712	T	-0.0197	0.0027	-0.014	0.0099	0.0206007	0.0138963
rs1106908	A	-0.0158	0.0016	-0.024	0.0063	-0.0312952	0.0102663
rs11118308	A	0.0101	0.0016	-0.033	0.0063	-0.0123965	0.00942957
rs11150911	A	0.0133	0.0018	0.026	0.007	-0.00310481	0.0102288
rs11251352	A	-0.0109	0.0018	-0.012	0.0065	-0.0194989	0.0096963
rs11496125	T	0.0169	0.0017	0.035	0.0064	0.0037972	0.00915242
rs11600990	T	-0.0178	0.0023	0.007	0.0089	0.0182047	0.01307
rs11611246	T	0.024	0.002	0.014	0.0077	-0.00860289	0.0114699
rs11611496	A	-0.0169	0.002	-0.017	0.0075	-0.0172012	0.0107957
rs11668301	A	0.021	0.0024	0.028	0.009	-0.0075988	0.0129338
rs11672660	T	-0.034	0.0021	0.029	0.008	0.00549507	0.0113359
rs11736228	A	0.0139	0.002	0.015	0.0073	0.0111971	0.0106664
rs11773362	T	-0.0111	0.0018	-0.018	0.0067	-0.0147999	0.00956579
rs11781699	T	-0.0132	0.0021	-0.015	0.0082	-0.0355961	0.0123869
rs11783247	T	-0.0169	0.0016	-0.043	0.0065	-0.0172012	0.00906047
rs11889536	A	0.0189	0.0024	0.024	0.0091	-0.00830439	0.0135324
rs11945861	A	-0.0148	0.002	-0.019	0.0076	-0.0152038	0.0110098
rs12033257	A	0.0146	0.0018	0.026	0.0066	0.0366019	0.00964526
rs12041258	T	0.0146	0.002	0.014	0.0075	0.0156962	0.0108118
rs12044597	A	-0.0143	0.0016	0.0002	0.0063	-0.0031951	0.010033
rs12098284	T	0.0178	0.0026	0.018	0.0098	-0.0264959	0.013929
rs1218822	A	0.0168	0.0017	0.023	0.0067	0.00810274	0.00988418
rs12364470	T	-0.0178	0.0022	-0.017	0.0086	-0.00120072	0.0121685
rs1241986	A	-0.0139	0.0024	-0.022	0.0089	0.00879859	0.0130475
rs12429545	A	0.0316	0.0025	0.042	0.01	-0.00449986	0.0136533
rs12448257	A	0.0184	0.002	0.036	0.0079	-0.0178989	0.011845
rs12448738	A	-0.0168	0.0025	-0.015	0.0094	0.0141987	0.0138112
rs12514473	T	0.0167	0.002	0.0088	0.0075	-0.002002	0.0109047
rs12564992	A	-0.0196	0.0026	-0.0095	0.01	-0.00700447	0.0148861
rs12575252	C	-0.0182	0.0017	-0.026	0.0067	-0.00560427	0.00965333
rs12577642	A	-0.0213	0.0018	-0.036	0.0068	0.0071047	0.00993121
rs12587412	T	0.0146	0.0017	0.013	0.0068	0.0361969	0.00908098
rs12593036	A	0.0154	0.0019	0.026	0.0072	0.0314018	0.00969507
rs12602912	T	0.0176	0.0021	0.051	0.008	0.037598	0.0119045
rs12675063	A	-0.0156	0.0026	-0.025	0.01	-0.0122042	0.0150609
rs12680842	A	0.0133	0.0018	-0.0005	0.0067	0.0176041	0.00963568
rs12705987	A	0.0135	0.0017	0.01	0.0064	0.0310986	0.00960592
rs12888545	A	-0.0136	0.002	-0.019	0.0073	-0.0282966	0.0106886
rs12922346	C	0.0136	0.002	0.0097	0.0072	-0.00620074	0.0105246
rs12939549	A	0.018	0.0016	0.017	0.0064	0.0288012	0.00895689
rs1296328	A	0.0179	0.0018	0.035	0.0064	0.00799793	0.00933834
rs12964689	A	0.0203	0.0017	0.026	0.0064	-0.0187038	0.00938867
rs13021737	A	-0.0574	0.0021	-0.054	0.0085	-0.0586042	0.0131885
rs13047416	C	0.0154	0.0018	-0.0013	0.0065	0.00950469	0.00951889
rs13107325	T	0.047	0.0032	0.048	0.013	0.00460057	0.0231744
rs13110266	A	-0.0117	0.0017	-0.012	0.0064	-0.0158044	0.00936303
rs13174863	A	-0.0192	0.0023	-0.0063	0.0091	-0.0204987	0.0130996
rs13191362	A	0.0236	0.0025	0.027	0.0098	0.0267004	0.0134522
rs1320903	A	0.0216	0.0018	0.036	0.0068	0.00260339	0.0100271
rs13240600	A	0.0204	0.0024	0.028	0.0088	0.0142973	0.0126572
rs1324110	C	-0.0103	0.0017	-0.011	0.0064	-0.0278972	0.0092515
rs13247665	T	-0.0139	0.0018	0.0053	0.0068	-0.00650109	0.00967103
rs13263601	A	-0.0154	0.0018	-0.023	0.0067	0.0217028	0.00959664
rs13329567	T	-0.0293	0.002	-0.033	0.0077	-0.0148985	0.0109167
rs1362910	A	0.0121	0.0017	0.032	0.0064	0.0193025	0.00923431
rs1365466	T	-0.0137	0.0019	-0.034	0.0073	-0.0223973	0.0103572
rs1371108	A	0.0119	0.0018	0.02	0.0068	-0.00469894	0.0100525
rs1375561	T	0.0173	0.0017	0.0088	0.0066	0.0416025	0.00922091
rs1405348	A	-0.0204	0.0017	-0.0078	0.0063	0.0129952	0.00909832
rs1412235	C	0.0246	0.0017	0.042	0.0068	-0.00449986	0.0100545
rs1431659	A	0.0196	0.0019	0.015	0.0071	-0.0162005	0.010661
rs1436343	A	-0.0141	0.0017	-0.01	0.0064	-0.0133994	0.00943895
rs1451533	A	0.0167	0.0019	0.025	0.007	0.0166986	0.0102677
rs1452075	T	0.0141	0.0018	0.017	0.0071	0.00839514	0.0103813
rs1454687	C	0.0202	0.0017	0.029	0.0063	0.0263011	0.00907481
rs1477887	A	-0.0138	0.0017	-0.0049	0.0062	0.00639948	0.00925557
rs1492767	T	0.0094	0.0016	0.016	0.0063	-0.00919757	0.00913263
rs1522569	T	0.0164	0.0022	0.025	0.0084	-0.00180162	0.0124691
rs1668633	T	0.01	0.0017	0.015	0.0064	-0.00990082	0.00990375
rs16851483	T	0.0369	0.0035	0.031	0.013	0.0331949	0.0197701
rs17014375	T	-0.0172	0.0025	-0.015	0.0093	0.0228959	0.0132172
rs17056301	T	-0.0118	0.002	0.0025	0.0073	-0.00460057	0.0105393
rs17203016	A	-0.015	0.002	-0.021	0.008	-0.00520351	0.011136
rs17207196	T	-0.0221	0.0018	-0.0078	0.0065	-0.0295005	0.00971334
rs17238110	A	0.0353	0.005	0.057	0.02	-0.0458031	0.0304774
rs17327461	T	0.0125	0.0016	0.018	0.0064	0.0170046	0.00906223
rs17551974	A	-0.0141	0.0022	-0.012	0.0082	-0.0213994	0.0115171
rs17636031	T	-0.016	0.0019	0.0017	0.0072	0.025697	0.0136554
rs17724992	A	0.0183	0.0019	0.011	0.0074	0.0264959	0.0105061
rs17806379	T	-0.0258	0.0022	-0.041	0.0084	-0.0477039	0.0115943
rs1782507	T	-0.0135	0.0018	-0.023	0.0067	-0.0204005	0.00951286
rs1789165	A	0.0138	0.0017	0.017	0.0066	0.0146975	0.00994894
rs1814170	A	0.0203	0.0029	-0.024	0.011	-0.00120072	0.0175172
rs1852006	A	-0.0156	0.0018	-0.022	0.0066	0.00140098	0.00981879
rs1865341	T	0.0128	0.002	0.011	0.0075	0.0034961	0.0108226
rs1884389	T	-0.0103	0.0017	-0.005	0.0064	0.00369682	0.00934864
rs1884897	A	-0.0194	0.0017	-0.0061	0.0065	0.00720399	0.00954061
rs1899689	T	0.0117	0.0016	0.028	0.0065	0.0374008	0.00986976
rs1899951	T	0.017	0.0024	-0.1	0.0097	0.0117993	0.0134806
rs1927790	T	-0.0148	0.0016	-0.018	0.0064	-0.0168003	0.00967042
rs1928295	T	0.0141	0.0016	0.012	0.0063	0.00899938	0.00923176
rs1937684	A	0.0112	0.0018	0.0085	0.0067	0.025995	0.00996023
rs1951455	T	-0.0145	0.0019	0.016	0.007	0.0159029	0.0100381
rs1973993	T	-0.0208	0.0017	-0.022	0.0064	-0.0110003	0.00951579
rs2010281	A	-0.0161	0.0017	-0.037	0.0067	0.0229002	0.00992975
rs2075205	A	0.0111	0.0017	0.022	0.0064	0.00550482	0.00936144
rs208015	T	0.0356	0.0034	-0.0098	0.012	0.0575045	0.0170826
rs2080454	A	-0.0129	0.0017	-0.017	0.0065	0.0186019	0.00948773
rs2124499	C	-0.0123	0.0017	0.034	0.0067	0.00940408	0.00950075
rs215632	A	0.0152	0.0018	0.025	0.0066	0.0289955	0.00924144
rs2163188	C	0.0131	0.0017	0.026	0.0063	0.00409839	0.00925376
rs2174307	C	0.0121	0.0017	0.015	0.0064	0.0110003	0.00941654
rs217671	A	-0.0144	0.0019	-0.011	0.0072	-0.00910129	0.0105863
rs2192158	A	0.0129	0.0017	0.0019	0.0063	0.00819632	0.00923911
rs2228213	A	-0.0139	0.0017	-0.0047	0.0069	-0.0071047	0.00973642
rs2230590	T	-0.0239	0.0017	-0.032	0.0063	-0.0375046	0.00966707
rs2283093	T	0.0127	0.0021	0.0022	0.0077	-0.00469894	0.0110275
rs2304607	A	-0.032	0.0025	-0.041	0.0093	0.0145043	0.0133271
rs2307111	T	0.0265	0.0016	0.053	0.0065	0.00590255	0.00935775
rs2357760	A	0.0145	0.0017	0.014	0.0068	0.0122042	0.00972581
rs2365389	T	-0.0174	0.0017	-0.0089	0.0064	-0.0028958	0.00918984
rs2367112	T	0.0119	0.0016	0.0046	0.0063	0.0044003	0.00927393
rs2425857	A	0.0116	0.0017	0.011	0.0064	0.011296	0.00930787
rs2429150	A	-0.0111	0.0018	-0.021	0.0064	-0.00599795	0.00946874
rs2479958	A	0.0154	0.0018	0.016	0.0064	0.0227004	0.00920327
rs2481665	T	0.0161	0.0016	0.022	0.0064	0.00880116	0.00923357
rs2504674	C	-0.0112	0.0017	-0.02	0.0064	0.0127003	0.00943241
rs2543132	C	0.0146	0.0022	0	0.0082	-0.0082955	0.0120548
rs2605603	A	-0.0103	0.0016	-0.031	0.0063	-0.023404	0.00900493
rs2721965	A	0.0171	0.0018	0.025	0.0067	0.0134985	0.00967495
rs2731222	A	0.0131	0.0019	0.0035	0.0071	0.0098018	0.0103901
rs273504	A	-0.0153	0.0018	0.0064	0.0064	0.0030952	0.00948168
rs273697	A	-0.0098	0.0017	0.0019	0.0063	-0.00380276	0.00918159
rs2781668	T	0.0169	0.0023	0.037	0.0085	0.0186019	0.012479
rs2814992	A	-0.0245	0.0017	0.011	0.0067	-0.025605	0.010057
rs2820311	A	-0.0235	0.0018	-0.029	0.0067	-0.0159973	0.00886445
rs28350	A	0.0177	0.0022	0.015	0.0082	0.00730327	0.0116787
rs284227	T	-0.0147	0.0019	-0.027	0.0073	0.0231049	0.0109344
rs2842385	A	-0.012	0.0022	0.0012	0.0081	-0.00399798	0.0117118
rs2875762	C	0.0139	0.002	0.026	0.0075	0.00729656	0.0112576
rs326889	T	-0.0129	0.0018	-0.0081	0.0065	-0.0117993	0.00962263
rs329651	T	0.0164	0.0021	0.019	0.0083	0.00339576	0.0120969
rs355777	C	0.0153	0.0017	0.011	0.0064	0.00700447	0.00937933
rs3736485	A	0.0134	0.0016	0.022	0.0064	0.0260965	0.00917234
rs3753549	T	-0.0203	0.0025	-0.014	0.0095	0.00229736	0.0138772
rs3800229	T	0.0175	0.0018	0.014	0.007	0.00800193	0.0105748
rs3803286	A	0.0181	0.0018	0.029	0.0067	0.0244975	0.0109091
rs3814883	T	0.0232	0.0017	0.035	0.0064	-0.0103958	0.00921899
rs3829849	T	0.0098	0.0017	0.0038	0.0066	0.0220002	0.00992091
rs3844598	A	-0.0095	0.0017	-0.0025	0.0063	0.0222995	0.010454
rs3849570	A	0.0132	0.0017	0.01	0.0066	0.0199986	0.0097011
rs3851083	A	-0.0102	0.0016	-0.024	0.0064	-0.00999983	0.00912537
rs3902951	T	-0.0134	0.002	-0.027	0.0074	-0.00190181	0.0109036
rs40067	A	-0.0266	0.0023	-0.015	0.0086	-0.0560967	0.0115909
rs4148155	A	0.0188	0.0026	0.0021	0.01	-0.0192032	0.0149672
rs427943	A	-0.017	0.0017	-0.02	0.0063	-0.0396976	0.00989224
rs4284600	T	-0.0118	0.0017	-0.01	0.0064	-0.0234017	0.00953295
rs4303732	T	0.0144	0.0017	0.024	0.0065	0.0152038	0.00917517
rs4307239	A	-0.0115	0.0017	-0.0041	0.0063	-0.00369682	0.00934864
rs4516268	A	-0.0217	0.0021	-0.029	0.0082	-0.0098018	0.0112626
rs4518345	A	-0.0117	0.0019	-0.016	0.0071	-0.0176041	0.0101175
rs453520	T	-0.015	0.0017	-0.027	0.0064	-0.0082955	0.0092382
rs4624596	T	0.0136	0.0023	0.015	0.0083	0.0129952	0.0119026
rs4639527	A	-0.0172	0.0019	-0.013	0.0069	-0.00660174	0.0103629
rs4670626	T	-0.0113	0.0018	-0.021	0.0066	-0.0105959	0.00980948
rs4671328	T	0.0219	0.0017	0.032	0.0064	0.0307038	0.0103674
rs4722398	T	0.0158	0.0025	0.025	0.0095	0.00389759	0.0137669
rs4725984	T	-0.0128	0.0017	-0.026	0.0067	-0.0152964	0.0102535
rs4744275	A	0.0144	0.0018	0.024	0.007	0.0202027	0.0108032
rs4764949	A	0.0184	0.0018	0.024	0.0067	-0.00920221	0.00989495
rs4796243	A	-0.0124	0.0019	-0.021	0.007	-0.022399	0.0107266
rs4820408	T	0.0151	0.0017	0.017	0.0064	-0.0174005	0.009776
rs4864201	T	0.0141	0.0017	0.02	0.0066	0.0295976	0.00952187
rs487060	T	0.011	0.0016	-0.038	0.0064	-0.00119928	0.00920531
rs4906908	T	-0.0103	0.0017	-0.012	0.0064	0.000299955	0.00931169
rs4936175	T	-0.0122	0.0017	-0.014	0.0064	-0.0198048	0.00939891
rs4981693	A	0.0206	0.002	0.026	0.0075	0.00549507	0.0109424
rs5396	T	-0.0154	0.0018	0.062	0.0071	-0.00329542	0.0104274
rs543874	A	-0.0475	0.002	-0.051	0.008	-0.0251024	0.0115579
rs555267	T	0.0126	0.0017	0.01	0.0067	-0.00390238	0.0101581
rs573455	A	-0.0093	0.0016	-0.0085	0.0063	0.00019998	0.00941077
rs577525	T	-0.0166	0.0017	-0.0089	0.0064	-0.0207028	0.00970787
rs580438	T	0.0114	0.0018	0.022	0.0067	-0.000299955	0.00980226
rs6011457	A	-0.0116	0.0017	0.0004	0.0064	-0.0126003	0.00851954
rs6142096	A	0.0137	0.0017	0.027	0.0063	0.0143018	0.00944739
rs621042	A	-0.0107	0.0017	0.0029	0.0064	0.00470103	0.00935795
rs6235	C	-0.0175	0.0019	0.0016	0.0071	0.00789872	0.010118
rs6265	T	-0.0412	0.0021	-0.016	0.0082	-0.0335992	0.0112844
rs629443	T	0.0116	0.0019	0.0065	0.0073	0.0210959	0.0102746
rs6448587	A	0.0167	0.0023	0.016	0.0083	0.0139029	0.0116028
rs6449531	A	-0.0127	0.0018	0.004	0.0067	0.0111014	0.0100127
rs6461115	A	0.0144	0.0019	0.031	0.0076	0.0421012	0.0106268
rs6474945	T	-0.0186	0.0016	-0.013	0.0064	-0.0251998	0.0088931
rs6545714	A	-0.0191	0.0017	-0.037	0.0065	-0.0214973	0.00940645
rs6577584	T	-0.0131	0.0018	-0.035	0.0066	0.00459941	0.00976061
rs6587552	A	0.0173	0.002	0.025	0.0074	-0.00450011	0.0102429
rs6595205	C	0.0114	0.0016	0.021	0.0063	0.0209001	0.00912352
rs663129	A	0.0545	0.0019	0.054	0.0074	0.00999983	0.0107936
rs6700838	T	-0.017	0.0017	-0.02	0.0064	-0.0270021	0.0090685
rs6738445	T	-0.0133	0.0018	-0.011	0.007	0.00649884	0.0102294
rs6764533	A	0.0116	0.0018	0.015	0.0066	0.0172988	0.00947549
rs676749	A	-0.0104	0.0017	-0.0012	0.0063	-0.00479847	0.00917253
rs6804842	A	-0.0156	0.0017	-0.017	0.0064	-0.025995	0.00945674
rs6827083	A	-0.0097	0.0016	-0.011	0.0064	-0.0272993	0.00956983
rs6879326	T	-0.0098	0.0017	-0.025	0.0063	-0.0166986	0.00946985
rs6919443	A	-0.0096	0.0017	-0.009	0.0063	0.00540458	0.00946318
rs7024334	T	0.0138	0.002	0.021	0.0076	0.0164047	0.0109968
rs7084454	A	0.0193	0.0019	-0.002	0.0068	0.0162005	0.0101631
rs7102454	T	-0.0158	0.0018	-0.0033	0.0066	0.0009995	0.00959943
rs7124681	A	0.0263	0.0016	0.037	0.0064	0.00719583	0.00819308
rs7133378	A	0.0125	0.0018	-0.034	0.0068	-0.0106036	0.0097998
rs7138803	A	0.03	0.0017	0.033	0.0065	-0.00519647	0.00965723
rs7144011	T	0.0282	0.002	0.057	0.0077	0.0144032	0.0114362
rs7147503	T	-0.0119	0.0018	-0.019	0.0066	0.0153979	0.00965699
rs7181498	T	0.0163	0.0018	0.024	0.0066	0.00479847	0.00956337
rs7187776	A	-0.0265	0.0016	-0.029	0.0064	0.0114047	0.0106642
rs7195386	T	0.0133	0.0017	-0.0098	0.0063	0.0100988	0.00922171
rs7206608	C	-0.0132	0.0019	-0.026	0.0067	-0.00140098	0.00962229
rs7211567	T	-0.0145	0.0021	-0.0069	0.0076	-0.0172012	0.0110843
rs7239114	A	0.0124	0.0017	0.019	0.0064	0.00170145	0.00942852
rs7334078	T	0.0121	0.0019	0.028	0.007	0.00469894	0.0102476
rs733594	T	0.0138	0.0018	0.013	0.0071	0.0227979	0.0106306
rs7531118	T	-0.0256	0.0016	-0.022	0.0064	-0.0119005	0.00942494
rs7531656	A	0.0195	0.0017	0.0041	0.0067	0.0133998	0.00967589
rs7550711	T	0.0649	0.005	0.069	0.018	0.034695	0.0258383
rs7557796	T	0.016	0.0018	0.028	0.0066	0.0172995	0.00963859
rs7561278	T	0.0159	0.0021	0.0046	0.0077	0.0125015	0.0113292
rs756717	A	-0.0148	0.0017	-0.017	0.0065	0.00930314	0.00999492
rs7599312	A	-0.0186	0.0019	-0.0088	0.0071	-0.0158044	0.0100391
rs7600699	C	-0.0149	0.0024	0.0005	0.009	0.00630011	0.0127575
rs7607351	T	0.0119	0.0017	0.007	0.0065	-0.004902	0.00926114
rs761423	T	0.0113	0.0017	0.0047	0.0063	-0.0212951	0.00971357
rs7615297	C	0.0149	0.0024	0.019	0.0089	-0.00500249	0.0131946
rs7640424	T	-0.0136	0.0018	-0.017	0.0068	-0.0250048	0.00985237
rs7683836	A	-0.0114	0.0017	-0.012	0.0064	-0.00390238	0.00927851
rs7694732	A	0.0099	0.0017	0.011	0.0064	0.0139029	0.00918701
rs7711753	A	-0.0134	0.0016	-0.0042	0.0064	0.015002	0.00895547
rs7715256	T	-0.0166	0.0016	-0.025	0.0064	0.00270365	0.00933944
rs7730004	T	0.0148	0.0018	0.024	0.0067	0.0469029	0.0102713
rs7730898	A	0.0168	0.0018	0.025	0.0071	0.0196008	0.0103972
rs7748777	A	0.0105	0.0016	0	0.0064	-0.00760104	0.00934201
rs7760082	A	-0.0122	0.0018	-0.012	0.0067	-0.0277027	0.00944429
rs785278	A	-0.0159	0.0023	-0.031	0.0085	-0.0128965	0.0120002
rs7869771	A	0.014	0.0019	0.0075	0.0072	-0.0031951	0.0109176
rs7871866	C	0.0187	0.0024	0.015	0.009	0.015002	0.0132266
rs7893571	T	0.0136	0.0018	0.026	0.0068	0.00290421	0.0100301
rs7899106	A	-0.0331	0.0037	-0.013	0.014	0.0105046	0.0197025
rs7903146	T	-0.0181	0.0018	0.31	0.0069	-0.00119928	0.0101853
rs7941030	T	-0.0112	0.0017	-0.0049	0.0065	-0.0119005	0.00942494
rs7948120	T	-0.0132	0.0019	-0.0096	0.0073	-0.0289955	0.0100993
rs7975187	A	-0.0128	0.0021	-0.034	0.0079	0.00019998	0.0113701
rs8036040	A	0.0109	0.0017	0.02	0.0063	0.0107981	0.00941465
rs8047395	A	0.0642	0.0017	0.098	0.0064	0.0138961	0.00934405
rs8071182	A	0.0133	0.0022	0.0035	0.0084	-0.0152038	0.0126458
rs8097544	A	-0.02	0.0025	-0.042	0.009	-0.0212032	0.0132083
rs8102137	T	-0.0193	0.0018	-0.015	0.0068	0.000899595	0.00999242
rs8123881	A	-0.0196	0.0024	-0.011	0.0094	-0.00940408	0.0133504
rs816364	A	-0.01	0.0018	-0.0071	0.0066	-0.0111971	0.00950294
rs845084	A	0.014	0.002	0.021	0.0072	0.00660174	0.0105602
rs847747	T	-0.0113	0.0019	-0.013	0.0069	-0.0305001	0.00979889
rs879620	T	0.0231	0.0018	0.0001	0.0066	-0.00119928	0.00979353
rs889398	T	-0.0196	0.0016	-0.04	0.0064	0.00130085	0.00932647
rs895330	C	0.0201	0.0023	0.013	0.0086	0.0338022	0.013923
rs900144	T	0.0166	0.0017	0.013	0.0064	0.00540458	0.00936447
rs901630	T	-0.0146	0.0017	-0.029	0.0065	-0.00730327	0.00953967
rs902695	A	-0.0103	0.0017	0.0011	0.0064	0.0230025	0.00962961
rs925018	C	-0.013	0.0018	-0.02	0.0068	-0.00900038	0.0101898
rs9291467	T	0.014	0.0017	0.017	0.0063	0.00840458	0.0092372
rs9294260	A	0.0147	0.0016	0.027	0.0064	0.0135007	0.00934039
rs930295	A	0.0211	0.0023	0.018	0.0086	0.0153023	0.0119717
rs9362662	A	0.0112	0.0017	0.0036	0.0062	0.00539542	0.00916711
rs9367368	T	0.0121	0.0018	0.01	0.007	0.0228959	0.0097771
rs9426003	A	-0.0116	0.0019	-0.012	0.0068	-0.00410158	0.0104489
rs9530843	A	0.0128	0.0018	0.0082	0.0064	-0.00619918	0.00947063
rs9540493	A	0.0139	0.0017	0.025	0.0064	-0.00480151	0.00965476
rs9603697	T	0.0141	0.0018	0.023	0.0067	-0.00229736	0.00978289
rs9615905	T	0.011	0.0017	0.015	0.0065	0.0130042	0.00983291
rs9630985	A	-0.0177	0.0018	-0.034	0.0067	-0.0242005	0.0101435
rs967605	T	-0.0192	0.0023	0.0044	0.0087	-0.0158044	0.0125423
rs9688431	T	0.0231	0.0035	0.032	0.014	0.0292966	0.018594
rs972540	A	-0.013	0.0018	-0.015	0.0071	-0.00359646	0.0102338
rs9816226	A	-0.0323	0.0021	-0.028	0.0083	0.00239712	0.0120279
rs987237	A	-0.0409	0.0021	-0.057	0.0082	-0.00879859	0.0119647
rs9927848	A	-0.0122	0.002	-0.0091	0.0072	-0.00159872	0.0106704
rs998732	A	0.0171	0.0022	0.015	0.0088	-0.00869772	0.0128495

## Sheet: EA to T2D (ADHD adjusted)
ESM SNP data 3. SNPs included in MVMR analysis of EA on type 2 diabetes adjusting for ADHD
SNP	effect_allele	beta.EA	se.EA	beta.T2D	se.T2D	beta.ADHD	se.ADHD
rs10875612	C	0.00087	0.0017	-0.016	0.0063	-0.0544562	0.0104519
rs11255890	C	-0.00645	0.00176	0.0021	0.0065	0.0525924	0.00940053
rs114142727	C	-0.00475	0.00707	-0.044	0.027	0.250759	0.0302157
rs11596214	G	-0.00884	0.00173	0.017	0.0065	0.0525924	0.00940053
rs1162202	C	-0.00415	0.00176	-0.0003	0.0066	0.0610951	0.00932166
rs1438898	A	0.00311	0.00195	-0.019	0.0073	0.0629748	0.00930431
rs17576773	C	-0.00742	0.00259	-0.012	0.0098	0.0962189	0.0178494
rs17718444	C	-0.01014	0.00182	0.013	0.0068	0.0610951	0.00932166
rs2025286	A	0.00042	0.00172	0.0099	0.0063	-0.0544562	0.0104519
rs2311059	G	0.00253	0.00186	-0.0054	0.0069	-0.0576291	0.0104847
rs2582895	C	-0.0069	0.00175	0.0053	0.0065	0.0723207	0.00921854
rs2886697	G	-0.00147	0.00176	0.017	0.0065	0.0592119	0.00933907
rs4916723	A	0.01218	0.00172	-0.013	0.0064	-0.0855579	0.0107786
rs4925811	T	0.00892	0.0017	0.032	0.0063	-0.0576291	0.0104847
rs549845	G	-0.01772	0.00186	-0.0033	0.0069	0.0788112	0.00915943
rs6082363	T	-0.00187	0.00189	0.017	0.007	0.0704585	0.00923557
rs6537401	G	0.00301	0.00181	-0.021	0.0067	-0.0565704	0.0104738
rs704061	T	0.00737	0.00171	-0.014	0.0063	-0.0555127	0.0104628
rs73145587	A	0.00051	0.00276	0.018	0.01	0.101654	0.0177543
rs7506904	G	0.00906	0.00177	0.0088	0.0066	-0.0555127	0.0104628
rs76284431	T	0.00115	0.00239	-0.0003	0.0091	-0.0812101	0.0107323
rs76857496	C	0.00305	0.00245	0.0026	0.0092	0.079735	0.00915105
rs77960	G	0.01137	0.00181	-0.025	0.0068	-0.0736465	0.0106523
rs7844069	T	-0.00543	0.00172	0.014	0.0064	0.0554347	0.00937409
rs9969232	G	0.00873	0.00178	-0.014	0.0066	-0.0682788	0.0105958
rs10060023	T	0.011	0.0015	-0.0056	0.0068	-0.005103	0.0102491
rs1008078	T	-0.0182	0.0014	0.0094	0.0065	0.0158042	0.00956118
rs10189857	A	0.0158	0.0014	-0.023	0.0064	-0.0196008	0.00939701
rs10215082	A	-0.0149	0.0014	-0.0026	0.0062	0.0338989	0.00910169
rs10460095	A	-0.0124	0.0014	0.0084	0.0064	0.0313049	0.00960788
rs10761251	A	0.0113	0.0015	-0.026	0.0066	-0.0263985	0.0094565
rs10773002	A	0.0185	0.0016	-0.039	0.0073	-0.0471964	0.0113007
rs10773208	T	-0.011	0.0016	-0.0039	0.0074	-0.00170145	0.0109014
rs10798888	T	-0.014	0.0019	0.027	0.0086	0.0492007	0.012657
rs10805383	A	-0.0103	0.0014	0.017	0.0063	0.0201007	0.00940167
rs10875121	C	0.0174	0.0019	-0.022	0.0084	-0.0143959	0.0115007
rs10892807	T	0.0109	0.0014	-0.028	0.0064	-0.0109993	0.00931061
rs10931821	A	-0.0141	0.0014	0.0019	0.0063	0.0140015	0.00918611
rs10940921	T	0.0111	0.0014	0	0.0064	-0.017604	0.00947835
rs10951590	T	-0.0109	0.0015	0.0057	0.0068	0.0263029	0.00996327
rs10979613	T	-0.0117	0.0015	0.0055	0.0066	0.0183997	0.00943537
rs11081529	T	0.0126	0.0015	0.0004	0.007	-0.0217038	0.0103187
rs11082011	T	0.0194	0.0015	-0.012	0.0067	-0.026603	0.00935899
rs11121177	A	0.0151	0.0018	0.0003	0.0084	-0.00909848	0.0124323
rs11138947	T	0.0105	0.0016	-0.0018	0.0071	-0.0295976	0.00999809
rs11157931	A	-0.0139	0.0014	-0.002	0.0065	-0.00359646	0.00944624
rs111852224	T	0.0156	0.0022	0.0042	0.0099	0.00250313	0.014528
rs1128956	T	-0.014	0.0019	0.0093	0.0086	0.0193025	0.0125947
rs113520408	A	0.0155	0.0016	-0.0041	0.0072	-0.00649884	0.0104241
rs114593137	A	-0.0122	0.0017	0.011	0.008	-0.00020002	0.0117657
rs115000530	A	-0.025	0.0031	0.012	0.014	-0.000500125	0.0214535
rs11542663	A	0.0112	0.0015	-0.027	0.0069	-0.0325025	0.0104296
rs11588857	A	0.0199	0.0017	-0.033	0.0079	-0.0111971	0.0111503
rs11620355	A	0.0182	0.0025	-0.05	0.011	-0.0214973	0.0166572
rs11663602	A	-0.013	0.0016	0.012	0.0071	0.0430954	0.0107441
rs1167827	A	0.0104	0.0014	-0.01	0.0065	-0.0258	0.00975701
rs11678980	A	-0.0166	0.0014	0.017	0.0065	0.0201007	0.0104024
rs118134876	T	-0.0223	0.003	0.013	0.014	0.0919947	0.0216793
rs11871429	A	0.0128	0.0017	0.0006	0.0075	-0.00480151	0.0110333
rs12076635	C	0.0207	0.0017	0.012	0.0077	-0.075803	0.0104598
rs12151248	T	-0.0149	0.0023	-0.052	0.01	-0.0180953	0.0140449
rs12273435	A	-0.0132	0.0017	0.0077	0.0081	0.0444954	0.0125983
rs12332731	A	0.0135	0.0018	-0.0096	0.0083	-0.0361005	0.0116338
rs12375949	T	-0.0138	0.0014	0.021	0.0065	0.0128965	0.00929312
rs1245829	A	-0.0099	0.0014	0.0066	0.0064	0.0284028	0.00953315
rs12468040	T	0.0137	0.0014	-0.012	0.0065	-0.019295	0.00979436
rs12503522	T	-0.0113	0.0016	0.022	0.007	0.00849599	0.0101847
rs12506221	T	-0.013	0.0014	0.029	0.0064	0.0116024	0.00901378
rs12524795	T	0.0102	0.0014	-0.014	0.0064	0.00540458	0.00946318
rs12571549	A	0.0151	0.002	-0.016	0.0093	0.00540458	0.0155458
rs12591647	T	-0.0152	0.0018	0.0002	0.0082	0.0227981	0.0115012
rs12602286	T	0.016	0.0021	0.0039	0.0097	0.0133994	0.0142909
rs12638072	A	-0.0107	0.0015	0.014	0.0069	0.0116024	0.00988707
rs12643771	T	0.013	0.0015	-0.015	0.0069	-0.0394995	0.00990053
rs12646523	T	-0.0132	0.0016	0.015	0.0073	-0.00219758	0.0108595
rs12761761	T	0.0153	0.0017	0.0028	0.0074	-0.00509699	0.0110231
rs12875339	A	-0.0108	0.0015	-0.0086	0.0066	0.0119977	0.00968934
rs12888615	T	0.012	0.0018	-0.01	0.0081	0	0.0117633
rs12957463	A	0.0146	0.0018	0.0026	0.0079	-0.0214995	0.0116167
rs12967010	T	0.0114	0.0017	-0.0023	0.0076	-0.000900405	0.0109908
rs13018640	T	-0.0215	0.0014	0.025	0.0065	0.0150955	0.00917615
rs13085461	C	0.0103	0.0014	-0.007	0.0063	-0.0201007	0.00940167
rs13133213	A	0.0096	0.0014	-0.0016	0.0063	-0.0297996	0.00939132
rs13145650	T	-0.0173	0.0025	-0.0097	0.012	0.0217958	0.0172829
rs13163845	T	-0.0149	0.002	-0.0039	0.0092	0.0708032	0.0126974
rs13197257	T	0.0109	0.0016	-0.012	0.0071	-0.0128965	0.0102616
rs1320139	C	-0.0149	0.0014	0.0055	0.0064	0.0273038	0.00925694
rs13240401	T	0.0176	0.0017	0.0061	0.0083	-0.0313049	0.0112254
rs13327482	A	-0.0121	0.0018	-0.013	0.0085	0.00380276	0.0120112
rs1334297	A	0.0257	0.0016	-0.033	0.0071	-0.0452984	0.00975008
rs13422673	T	-0.011	0.0014	0.0017	0.0064	0.00569619	0.00936718
rs1426619	T	0.0096	0.0014	0.0042	0.0064	-0.0160997	0.00916703
rs1434630	T	-0.0137	0.002	0.0075	0.009	-0.00080032	0.0129449
rs1689510	C	0.0194	0.0015	-0.0072	0.0067	-0.0454035	0.00946773
rs17048855	A	0.0108	0.0015	-0.011	0.0068	-0.023404	0.00967634
rs17248751	A	-0.0136	0.0017	0.0029	0.0077	0.0188021	0.0110668
rs17411339	A	0.014	0.0014	-0.0056	0.0064	-0.0391983	0.00958125
rs17428076	C	0.0137	0.0016	-0.015	0.0073	-0.010505	0.010601
rs1747714	T	0.0106	0.0014	-0.014	0.0063	-0.0349953	0.00954144
rs17489649	A	0.0127	0.0015	-0.0024	0.0067	-0.0278955	0.0100798
rs17502934	T	-0.0167	0.002	0.012	0.0088	0.0119005	0.0122978
rs175325	A	-0.01	0.0014	0.01	0.0065	-0.0120965	0.00930049
rs17551064	A	0.0141	0.0019	-0.014	0.0087	0.00950469	0.0122339
rs17565975	A	-0.0106	0.0014	-0.012	0.0064	0.0119005	0.00962359
rs17598675	T	-0.0116	0.0014	0.0068	0.0064	0.0131038	0.00929121
rs17604349	A	0.0127	0.0018	-0.011	0.0083	-0.00249688	0.0119293
rs176218	T	0.02	0.0018	-0.02	0.0081	-0.0071047	0.0114869
rs178183	T	0.0145	0.0016	-0.0098	0.0074	-0.0162005	0.0112578
rs1842713	A	-0.0117	0.0017	0.017	0.0077	0.0239997	0.0112966
rs1865955	T	0.0122	0.0019	-0.024	0.0084	-0.0483043	0.0114942
rs1866823	A	0.0107	0.0014	-0.01	0.0065	-0.0140015	0.00928295
rs192436652	T	-0.0319	0.0045	0.044	0.019	0.0553964	0.0285685
rs2052285	A	0.0112	0.0014	-0.015	0.0065	-0.00119928	0.00969554
rs2081652	A	0.0123	0.0015	-0.0004	0.0067	-0.0252973	0.0093711
rs2179152	T	-0.0131	0.0015	0.022	0.0065	0.001998	0.00939402
rs2216144	T	0.0098	0.0014	0.011	0.0063	0.00239712	0.00919439
rs2256965	A	0.0106	0.0014	-0.038	0.0064	-0.00250313	0.00943601
rs2287838	A	-0.0104	0.0014	-0.0018	0.0059	-0.0167981	0.00916068
rs2290601	T	-0.0149	0.0017	0.008	0.0076	0.0113036	0.0104113
rs2364544	A	-0.0105	0.0014	-0.022	0.0065	-0.00269636	0.00968118
rs2447097	T	0.0096	0.0014	0.01	0.0064	-0.0270013	0.0098694
rs2478208	C	-0.0103	0.0014	0.0065	0.0063	0.0041988	0.00935329
rs2496482	T	0.0121	0.0015	-0.012	0.0066	-0.00330453	0.00957754
rs2545795	A	0.0125	0.0014	-0.0007	0.0065	0.00390238	0.00937631
rs2570497	T	-0.0121	0.0015	0.019	0.0065	0.0418016	0.0100151
rs2725370	T	-0.0141	0.0015	0.039	0.0069	0.0179971	0.0097283
rs2764684	T	0.0143	0.0019	-0.012	0.0085	-0.00970278	0.0119414
rs2838006	T	0.0132	0.0015	-0.0075	0.0066	-0.015205	0.0100535
rs2923424	A	0.012	0.0014	-0.011	0.0065	-0.010505	0.00951112
rs2964199	T	-0.0099	0.0015	0.023	0.0065	0.00679685	0.00983682
rs2998299	T	-0.0136	0.0017	0.023	0.0077	0.0278972	0.0107772
rs3026996	A	0.0138	0.0016	-0.013	0.0074	-0.00439966	0.0109306
rs303752	A	-0.011	0.0014	0.028	0.0065	-0.0160013	0.00965099
rs34067381	T	-0.0104	0.0015	0.015	0.0066	0.0421012	0.00912218
rs34098770	A	-0.016	0.002	-0.0003	0.0089	0.0464	0.0146617
rs34305371	A	0.0314	0.0024	0.028	0.011	-0.0546965	0.0203241
rs34720381	T	-0.018	0.0024	-0.0021	0.011	0.00520351	0.0153477
rs34807077	A	0.0128	0.0019	-0.015	0.0089	-0.0136958	0.0128571
rs35417702	T	-0.0152	0.0014	0.012	0.0063	0.0382004	0.00957179
rs35606437	A	0.0105	0.0016	-0.014	0.0071	-0.0456997	0.010121
rs35929923	A	-0.0114	0.0016	0.0086	0.0075	0.0186019	0.0109855
rs363096	T	-0.0143	0.0014	0.015	0.0064	0.0154993	0.00907577
rs3751331	A	-0.0097	0.0014	-0.0087	0.0066	0.00660174	0.00947441
rs3809634	A	-0.0109	0.0015	0.029	0.0068	0.0199987	0.00970903
rs3859523	T	0.0124	0.0018	-0.01	0.0077	0.000500125	0.0118669
rs3897821	A	0.0154	0.0015	0.0007	0.0068	-0.0163022	0.00986508
rs401526	T	-0.0104	0.0014	-0.0027	0.0064	-0.00040008	0.00931815
rs401966	C	-0.0097	0.0014	-0.0031	0.0065	0.0242047	0.00928542
rs4298514	T	0.0104	0.0015	-0.019	0.0069	-0.0160013	0.00984409
rs4320563	A	0.0109	0.0014	-0.011	0.0063	-0.0122953	0.00893147
rs4328757	T	0.0096	0.0014	-0.018	0.0065	-0.00919757	0.00932724
rs4352658	T	-0.019	0.0026	0.0061	0.011	0.0488962	0.0171407
rs4358081	A	-0.0095	0.0014	0.0041	0.0063	0.0274984	0.00896846
rs4384309	A	0.0102	0.0014	-0.0009	0.0064	0.0034961	0.0095438
rs4467547	T	0.0121	0.0014	-0.0069	0.0065	-0.0199007	0.00922884
rs4500930	T	-0.0109	0.0015	0.029	0.0067	0.0199986	0.00990126
rs4673840	T	-0.0138	0.0019	-0.0034	0.0088	0.012304	0.0127784
rs4675248	A	-0.0094	0.0014	-0.0005	0.0065	0.0135971	0.00948037
rs4719944	T	-0.0121	0.0014	0.0019	0.0063	0.00249688	0.0090955
rs4726070	A	0.0122	0.0014	-0.0096	0.0064	-0.0232965	0.0106351
rs4757957	C	0.0133	0.0015	0.0034	0.007	-0.0301023	0.00989793
rs4766424	C	0.0142	0.0021	-0.014	0.0098	-0.0247026	0.0143514
rs4778058	T	-0.0092	0.0014	-0.0009	0.0064	0.00630011	0.00945162
rs4787457	A	0.0162	0.0015	-0.015	0.0066	0.00600195	0.00955198
rs4839155	T	0.0115	0.0017	-0.0057	0.0075	-0.019295	0.0105938
rs4846724	A	0.0098	0.0014	-0.0037	0.0063	-0.00019998	0.00911623
rs4848924	A	-0.0117	0.0015	-0.0021	0.007	0.0148985	0.0100481
rs488476	C	-0.0113	0.0015	0.019	0.0065	-0.000300045	0.00951363
rs4899012	C	-0.0103	0.0014	0.018	0.0064	-0.0180953	0.00914891
rs55736314	C	-0.0154	0.0014	0.027	0.0065	0.0467023	0.00908068
rs56099375	T	0.012	0.0017	0.0022	0.0071	-0.0412955	0.0111049
rs56319902	T	-0.0206	0.0017	0.019	0.0079	0.0236986	0.0119421
rs56391344	A	0.0148	0.0016	-0.017	0.0074	-0.0347975	0.0105147
rs57352738	A	-0.0152	0.0017	0.012	0.0079	0.0213973	0.0115156
rs575113	A	0.0133	0.0015	-0.0045	0.007	-0.0129952	0.00977662
rs5754753	T	-0.0126	0.0016	0.02	0.007	0.0296966	0.0107034
rs590013	T	0.01	0.0015	-0.011	0.0067	-0.0158042	0.0100595
rs6065080	T	-0.013	0.0015	-0.0097	0.0066	-0.00709511	0.00967672
rs6065784	C	0.011	0.0015	-0.0025	0.0069	-0.0211011	0.0103126
rs61104616	A	-0.0172	0.0014	0.011	0.0063	0.0593042	0.00977399
rs6123924	A	0.0129	0.0019	-0.023	0.0089	0.00059982	0.0125371
rs61527214	A	0.011	0.0014	-0.012	0.0064	-0.0227004	0.00929927
rs61997667	T	-0.0144	0.002	0.017	0.009	0.0130042	0.0127067
rs62155873	T	-0.0151	0.0021	0.033	0.0099	0.0222967	0.0145162
rs62179650	A	0.0112	0.0016	0.0046	0.0069	-0.0213994	0.0114214
rs62182994	T	0.0137	0.0015	-0.0086	0.0068	-0.011597	0.0100177
rs62379838	T	0.0121	0.0015	-0.012	0.0069	-0.00220242	0.0100232
rs6449503	A	0.0185	0.0014	-0.015	0.0064	-0.0147999	0.00908206
rs6493265	T	-0.0122	0.0014	0.02	0.0064	0.010505	0.00891563
rs6557171	T	-0.0155	0.0015	0.021	0.0068	0.0285	0.00953223
rs660001	A	-0.0164	0.0017	0.021	0.0077	-0.00899938	0.0111746
rs66568921	T	-0.0181	0.0015	0.011	0.0066	0.0411036	0.00922547
rs6690195	T	-0.0113	0.0014	0.005	0.0063	0.0267958	0.00956506
rs6697584	T	-0.0126	0.0017	0.0067	0.0077	0.00179838	0.010766
rs6704768	A	-0.0116	0.0014	0.0064	0.0064	0.0413951	0.00960213
rs6731373	A	-0.0115	0.0015	-0.011	0.0067	-0.00179838	0.00998353
rs6812533	T	0.0106	0.0016	-0.013	0.0073	-0.0122042	0.0121039
rs6969783	A	-0.0098	0.0014	0.025	0.0064	0.011597	0.00932278
rs6994287	A	0.0102	0.0014	-0.017	0.0064	0.00569619	0.00936718
rs7029718	A	0.0244	0.0014	0.023	0.0064	0.00190181	0.00952874
rs7040995	C	0.0097	0.0014	-0.013	0.0064	0.0160997	0.00926367
rs7041702	A	-0.0111	0.0016	0.0006	0.0073	0.0213994	0.0104633
rs7167688	T	-0.0094	0.0014	0.0097	0.0063	0.00160128	0.00942758
rs717996	T	-0.0122	0.0014	0.014	0.0064	0.0136021	0.00944084
rs7254263	T	-0.0119	0.0016	0.013	0.0071	0.0151035	0.01055
rs72622559	T	-0.012	0.0017	0.0061	0.0081	0.0423023	0.0115522
rs72828517	T	-0.0168	0.0019	0.0068	0.0084	-0.014799	0.0124322
rs72829857	A	-0.0149	0.0016	0.0098	0.0075	0.0252973	0.0107095
rs72962169	T	-0.0174	0.0019	-0.056	0.0091	0.0262002	0.0127733
rs730384	A	0.0101	0.0014	-0.032	0.0064	-0.0239997	0.00909553
rs7326331	A	-0.0128	0.0016	-0.0022	0.0071	0.025995	0.0103627
rs73344830	A	0.017	0.0014	-0.0094	0.0065	-0.0352956	0.00995081
rs73648455	T	-0.0183	0.0026	0.022	0.012	0.0310986	0.0185372
rs737945	C	-0.0115	0.0014	0.0086	0.0064	-0.00259663	0.00938845
rs74415461	T	0.0176	0.0026	-0.007	0.011	-0.000499875	0.0155526
rs746839	C	0.0135	0.0015	-0.017	0.0067	-0.00670241	0.00996921
rs7575637	A	0.0107	0.0014	-0.021	0.0063	0.00989883	0.00940627
rs7603132	A	0.0137	0.0018	-0.022	0.0081	-0.0339955	0.0131674
rs76076331	T	0.0206	0.0021	-0.029	0.0093	-0.0528012	0.0124625
rs7617204	A	-0.0097	0.0014	0.0058	0.0062	0.0131038	0.00909734
rs76577427	C	0.0203	0.0024	-0.043	0.011	-0.0460963	0.0162828
rs7683416	T	0.0139	0.0014	0.0023	0.0064	-0.00290421	0.0093413
rs76878669	C	0.0141	0.0017	-0.019	0.0075	0.00239712	0.0107596
rs77025239	A	-0.014	0.0019	0.016	0.0088	-0.00499749	0.0125798
rs77609760	A	0.0236	0.0028	0.015	0.013	-0.00869772	0.0182311
rs7849487	T	-0.0167	0.0015	-0.0005	0.0067	-0.0122042	0.00982512
rs790647	A	-0.0145	0.0017	0.019	0.0076	0.0309026	0.0115235
rs7910403	T	0.0122	0.0018	-0.0099	0.008	0.00080032	0.011577
rs7920624	A	0.012	0.0014	-0.011	0.0063	0.00600195	0.00925922
rs7924036	T	0.0133	0.0014	-0.027	0.0063	-0.0082955	0.00904337
rs79265434	A	-0.0197	0.0022	0.008	0.0099	-0.00439966	0.0141646
rs7972246	T	0.011	0.0015	-0.0047	0.0066	-0.0178989	0.00953647
rs79728014	A	-0.0134	0.002	0.004	0.0091	0.0209001	0.0127659
rs7974852	A	0.0117	0.0014	-0.0051	0.0065	-0.0129029	0.00943431
rs79994730	T	0.024	0.0035	-0.026	0.016	0.000700245	0.0256621
rs8008382	T	-0.0106	0.0015	0.0021	0.0068	-0.0209989	0.0103115
rs8024	A	-0.0115	0.0015	0.029	0.0067	0.0191013	0.00999243
rs891793	C	-0.0099	0.0014	-0.016	0.0064	-0.00159872	0.00880929
rs9289300	T	-0.0164	0.0019	-0.0038	0.0088	0.0448969	0.0123736
rs929511	T	-0.016	0.0021	0.01	0.0097	0.0251024	0.0143571
rs9373363	A	-0.0111	0.0016	0.025	0.0073	0.0132025	0.0103552
rs9375188	T	0.0212	0.0014	-0.022	0.0063	-0.00459941	0.00917434
rs9411331	A	0.0145	0.0015	-0.027	0.0067	-0.0387975	0.00943547
rs9529146	T	0.0127	0.0017	-0.015	0.0076	-0.00530404	0.0113338
rs9556958	T	-0.011	0.0014	0.026	0.0063	0.00120072	0.00932555
rs9616947	T	-0.0134	0.0015	0.017	0.0068	0.0104039	0.0136588
rs9655780	A	-0.0153	0.0019	0.034	0.0086	0.0258	0.0123677
rs969512	A	-0.0106	0.0015	-0.005	0.0066	0.0230034	0.00948836
rs9853928	T	-0.0127	0.0017	0.0051	0.0077	0.0154995	0.0111506
rs9859556	T	0.029	0.0015	-0.0087	0.0068	-0.0231011	0.00977511
rs9882532	T	0.0124	0.0015	-0.011	0.0066	-0.031501	0.00981226
rs9886703	A	-0.0136	0.0019	0.02	0.0086	0.00970278	0.0122315
rs9929556	T	-0.0099	0.0014	0.0007	0.0064	0.0194006	0.00942602
rs9929762	A	0.0096	0.0014	0.0013	0.0063	-0.0267034	0.00946338

## Sheet: TV to T2D (ADHD adjusted)
ESM SNP data 4. SNPs included in MVMR analysis of TV watching on type 2 diabetes adjusting for ADHD
SNP	effect_allele	beta.TV	se.TV	beta.T2D	se.T2D	beta.ADHD	se.ADHD
rs10875612	C	-0.00747137	0.00216673	-0.016	0.0063	-0.0544562	0.0104519
rs11255890	C	0.00400162	0.0022365	0.0021	0.0065	0.0525924	0.00940053
rs114142727	C	0.00524453	0.00953263	-0.044	0.027	0.250759	0.0302157
rs11596214	G	0.00743835	0.00222367	0.017	0.0065	0.0525924	0.00940053
rs1162202	C	-0.00163712	0.00226087	-0.0003	0.0066	0.0610951	0.00932166
rs1438898	A	0.00363239	0.00249604	-0.019	0.0073	0.0629748	0.00930431
rs17576773	C	0.00729563	0.00325574	-0.012	0.0098	0.0962189	0.0178494
rs17718444	C	0.0119457	0.00231934	0.013	0.0068	0.0610951	0.00932166
rs2025286	A	-0.00495086	0.00225975	0.0099	0.0063	-0.0544562	0.0104519
rs2311059	G	-0.000508018	0.00235728	-0.0054	0.0069	-0.0576291	0.0104847
rs2582895	C	0.00438395	0.00222548	0.0053	0.0065	0.0723207	0.00921854
rs2886697	G	-0.00080142	0.00223946	0.017	0.0065	0.0592119	0.00933907
rs4916723	A	-0.00855932	0.00220952	-0.013	0.0064	-0.0855579	0.0107786
rs4925811	T	-0.00212733	0.00216526	0.032	0.0063	-0.0576291	0.0104847
rs549845	G	0.00493557	0.002354	-0.0033	0.0069	0.0788112	0.00915943
rs6082363	T	-0.00313934	0.00238646	0.017	0.007	0.0704585	0.00923557
rs6537401	G	-0.00533157	0.00229268	-0.021	0.0067	-0.0565704	0.0104738
rs704061	T	-0.00612915	0.0021713	-0.014	0.0063	-0.0555127	0.0104628
rs73145587	A	-0.00405725	0.00355138	0.018	0.01	0.101654	0.0177543
rs7506904	G	0.00192833	0.00224376	0.0088	0.0066	-0.0555127	0.0104628
rs76284431	T	0.00398805	0.00307508	-0.0003	0.0091	-0.0812101	0.0107323
rs76857496	C	-0.00702647	0.0031255	0.0026	0.0092	0.079735	0.00915105
rs77960	G	-0.00757785	0.00230035	-0.025	0.0068	-0.0736465	0.0106523
rs7844069	T	0.0112252	0.00219131	0.014	0.0064	0.0554347	0.00937409
rs9969232	G	-0.00516666	0.0022725	-0.014	0.0066	-0.0682788	0.0105958
rs10041724	T	0.0180931	0.00273852	-0.0038	0.0082	0.0126003	0.0120037
rs10054327	G	0.0172449	0.00219021	0.011	0.0064	-0.00830439	0.0094904
rs10145592	C	-0.014845	0.00220802	0.0034	0.0065	0.0020978	0.00939309
rs10189857	A	-0.020463	0.00217999	-0.023	0.0064	-0.0196008	0.00939701
rs1031423	T	-0.0185194	0.00262613	-0.0059	0.008	-0.0353992	0.012081
rs10737620	T	0.0144141	0.00241921	0.012	0.007	-0.00409839	0.0102389
rs10771746	C	-0.0142821	0.00239463	0.011	0.007	-0.0037972	0.0101374
rs10772643	C	0.0247995	0.00349653	0.0076	0.01	0.00929665	0.0137817
rs10786658	A	-0.0144534	0.00219578	-0.008	0.0064	-0.0299027	0.00979674
rs10876864	G	-0.0133403	0.0021844	-0.0066	0.0064	-0.0391047	0.00978443
rs10932837	C	-0.0131055	0.00216152	-0.0022	0.0062	-0.0180011	0.00938213
rs11130793	C	0.0129223	0.00221055	0.0072	0.0065	0.0335992	0.00948419
rs111901094	G	-0.0170799	0.00284699	-0.048	0.0084	-0.0505988	0.0142113
rs11218575	C	0.0153751	0.00218733	0.015	0.0064	0.0217028	0.00921237
rs11245482	T	-0.0132329	0.00222132	-0.0058	0.0065	0.00789872	0.00953405
rs114600294	G	-0.0162426	0.00264223	-0.011	0.0087	-0.00439966	0.0136759
rs11689199	A	0.0184644	0.00220443	0.025	0.0065	0.018596	0.0105885
rs11714337	G	0.0144017	0.00218888	0.025	0.0064	0.0446961	0.0090048
rs11810109	A	0.0162518	0.00235696	0.0013	0.0069	0.0627025	0.00949124
rs12105701	C	-0.0128825	0.00220843	-0.0015	0.0065	-0.0182964	0.00948486
rs1243182	C	-0.0185916	0.00234162	-0.0033	0.0068	-0.0185001	0.0115823
rs12491503	G	-0.0142607	0.00229906	-0.0098	0.0068	-0.00020002	0.00980712
rs12554512	T	0.0207024	0.00219328	-0.023	0.0064	-0.00220242	0.00953158
rs13107325	C	-0.0291705	0.00412256	-0.048	0.013	-0.00460057	0.0231744
rs1451533	G	-0.0157043	0.00243314	-0.025	0.007	-0.0166986	0.0102677
rs17207890	G	0.015694	0.00228666	0.013	0.0067	0.0018982	0.00988466
rs17379561	A	-0.0254838	0.00307206	-0.019	0.0088	-0.0139975	0.0127192
rs17568389	T	0.0154814	0.0021647	0.015	0.0063	0.00580313	0.00896806
rs17727474	C	0.017551	0.00296085	-0.0037	0.0084	0.0105046	0.0126081
rs17789218	T	0.0185965	0.00251401	0.0022	0.0075	-0.0107981	0.0113956
rs2034768	A	0.0147356	0.00215816	0.028	0.0063	0.0239021	0.00909641
rs2045147	A	0.0126686	0.00217659	0.017	0.0063	0.0160997	0.00916703
rs2073869	C	0.0186112	0.0029076	-0.011	0.0085	0.0194987	0.0122094
rs2173650	G	0.017845	0.00304387	0.0041	0.0089	0.0172995	0.0126197
rs2447098	C	-0.014947	0.00217845	0.013	0.0064	-0.0263029	0.00986258
rs2460	G	-0.0152938	0.00245865	-0.037	0.0073	-0.0164038	0.0108622
rs2616830	G	0.0164651	0.00216551	-0.005	0.0064	-0.00140098	0.00913071
rs262890	A	-0.0185683	0.00235563	-0.013	0.0066	-0.00559563	0.0103526
rs303753	G	-0.0144597	0.00229051	-0.03	0.0067	0.0182033	0.00962996
rs34811474	G	0.0152829	0.00255709	0.026	0.0079	0.0270995	0.0107857
rs34864022	A	-0.0263815	0.00435706	-0.0078	0.013	-0.0425005	0.0175375
rs374722	G	0.0244932	0.0030238	0.045	0.0086	0.0188021	0.0123136
rs3754970	T	-0.014997	0.0021699	-0.016	0.0064	-0.0193969	0.00959527
rs3796386	G	-0.0261712	0.0021795	-0.022	0.0064	-0.0430954	0.00972076
rs42210	G	-0.0138517	0.00239536	-0.0072	0.007	-0.0158957	0.0105582
rs4382592	T	0.0136721	0.00235776	0.027	0.0069	0.034498	0.00966538
rs4577309	A	0.0160037	0.00216796	-0.0049	0.0063	0.0222995	0.00911087
rs4845364	A	-0.0153008	0.00215604	-0.003	0.0063	-0.00250313	0.00933759
rs4973576	C	-0.0145232	0.00237947	0.0048	0.0074	-0.032203	0.01073
rs56103247	C	0.0297647	0.00475247	-0.013	0.015	0.0217028	0.0192988
rs56858768	G	-0.0148792	0.00236956	-0.015	0.0069	-0.00260339	0.00983049
rs57585211	T	-0.0167329	0.00285006	-0.015	0.0086	-0.00500249	0.0127047
rs6131281	C	0.0160808	0.00220553	0.0067	0.0065	0.00350385	0.00947784
rs61331678	G	0.0150461	0.00218746	0.0002	0.0065	0.0103958	0.00951049
rs6141814	C	-0.0135023	0.00222588	-0.011	0.0065	-0.0107981	0.00961309
rs62379379	G	-0.0260246	0.0042322	-0.0006	0.012	-0.017604	0.0173102
rs62471080	G	-0.0127843	0.00216732	-0.0015	0.0063	-0.00780034	0.00938673
rs62641636	A	0.0144237	0.00233911	0.005	0.0072	0.0202045	0.00989932
rs6472942	T	-0.0131633	0.00218761	0.0081	0.0064	-0.0159973	0.00946328
rs6673341	T	-0.014513	0.0021693	-0.019	0.0063	-0.0239956	0.00963909
rs6797840	A	-0.0161032	0.00218412	-0.01	0.0063	-0.0197028	0.00949808
rs6825241	C	-0.0169583	0.00216609	-0.0025	0.0063	0.00899938	0.00932908
rs6850494	A	-0.0143297	0.00222236	-0.014	0.0065	-0.00180162	0.00952779
rs6905544	A	-0.0189935	0.00221031	-0.029	0.0065	-0.00530404	0.00956091
rs7043521	A	0.0142704	0.00218468	0.015	0.0064	0.00929665	0.0094236
rs7184800	G	0.0168167	0.00234935	0.025	0.0069	0.0214973	0.00979065
rs7189927	T	0.0149741	0.00225865	0.037	0.0066	-0.00940408	0.00979791
rs7248205	C	0.0139253	0.00221689	0.0047	0.0065	0.0133011	0.00948315
rs72781699	G	-0.0186804	0.00267802	-0.013	0.0079	0.00219758	0.0114452
rs72828890	C	0.0192918	0.00329837	-0.0025	0.0098	-0.00480151	0.0128002
rs72834698	G	0.0226559	0.0031007	0.027	0.0093	0.0177024	0.0133808
rs749671	G	0.015654	0.00223821	0.021	0.0064	0.00929665	0.00961809
rs7564130	T	-0.0149864	0.00225071	-0.0013	0.0066	0.00269636	0.00958331
rs7693082	G	0.0150716	0.00235845	-0.0031	0.0069	0.0231988	0.00987001
rs7693703	G	0.0228437	0.0038412	0.017	0.011	-0.0262002	0.0165636
rs801733	A	0.0168585	0.00225323	0.0077	0.0066	0.00649884	0.0100346
rs870151	T	-0.0156288	0.00218652	-0.014	0.0064	0.0192044	0.00923521
rs8756	C	-0.0134501	0.00216618	-0.053	0.0063	-0.0239956	0.00943802
rs9471333	C	0.0131038	0.00216935	0.031	0.0064	0.00320486	0.00918703
rs9563168	G	0.0175868	0.00266741	0.0017	0.0077	0.00519647	0.0115086
rs9718104	T	-0.0407684	0.00461017	-0.0071	0.014	0.0030952	0.020038
rs9834970	T	0.0127684	0.00215775	0.022	0.0063	0.0209001	0.00902731
rs984409	G	-0.0148683	0.00225294	-0.02	0.0066	-0.00150113	0.00972151
rs9867121	C	0.0194994	0.00280905	-0.0052	0.0083	0.0131038	0.0119013
rs9902312	T	0.0153237	0.00232706	-0.0074	0.0065	-0.0471964	0.0102743
rs9964724	C	0.0176465	0.00232664	0.013	0.0068	0.0304031	0.00941905

## Sheet: Smoking to T2D (ADHD adjusted)
ESM SNP data 5. SNPs included in MVMR analysis of smoking initation on type 2 diabetes adjusting for ADHD
SNP	effect_allele	beta.SI	se.SI	beta.T2D	se.T2D	beta.ADHD	se.ADHD
rs10875612	C	0.000481025	0.00355584	-0.016	0.0063	-0.0544562	0.0104519
rs11255890	C	0.0169171	0.00367416	0.0021	0.0065	0.0525924	0.00940053
rs114142727	C	0.0189532	0.0150784	-0.044	0.027	0.250759	0.0302157
rs11596214	G	0.0151067	0.00362155	0.017	0.0065	0.0525924	0.00940053
rs1162202	C	0.00121115	0.00365177	-0.0003	0.0066	0.0610951	0.00932166
rs1438898	A	0.0230428	0.00410564	-0.019	0.0073	0.0629748	0.00930431
rs17576773	C	0.0164092	0.00541288	-0.012	0.0098	0.0962189	0.0178494
rs17718444	C	0.0146612	0.00382393	0.013	0.0068	0.0610951	0.00932166
rs2025286	A	-0.000603197	0.00359198	0.0099	0.0063	-0.0544562	0.0104519
rs2311059	G	-0.00633589	0.00382068	-0.0054	0.0069	-0.0576291	0.0104847
rs2582895	C	0.0213361	0.00366451	0.0053	0.0065	0.0723207	0.00921854
rs2886697	G	0.00604268	0.00368428	0.017	0.0065	0.0592119	0.00933907
rs4916723	A	-0.0194725	0.00359738	-0.013	0.0064	-0.0855579	0.0107786
rs4925811	T	-0.00987544	0.00356117	0.032	0.0063	-0.0576291	0.0104847
rs549845	G	0.0333912	0.00388691	-0.0033	0.0069	0.0788112	0.00915943
rs6082363	T	0.00229155	0.0039533	0.017	0.007	0.0704585	0.00923557
rs6537401	G	-0.00894492	0.00378669	-0.021	0.0067	-0.0565704	0.0104738
rs704061	T	-0.00929002	0.00357573	-0.014	0.0063	-0.0555127	0.0104628
rs73145587	A	-0.00669425	0.00584879	0.018	0.01	0.101654	0.0177543
rs7506904	G	-0.00547184	0.003706	0.0088	0.0066	-0.0555127	0.0104628
rs76284431	T	-0.0116185	0.00504202	-0.0003	0.0091	-0.0812101	0.0107323
rs76857496	C	0.0139983	0.00513892	0.0026	0.0092	0.079735	0.00915105
rs77960	G	-0.0133997	0.00382068	-0.025	0.0068	-0.0736465	0.0106523
rs7844069	T	0.00827606	0.00361197	0.014	0.0064	0.0554347	0.00937409
rs9969232	G	-0.0134139	0.00373473	-0.014	0.0066	-0.0682788	0.0105958
rs1004787	A	0.0284143	0.00256203	-0.012	0.0064	0.0211011	0.00961149
rs1008078	T	0.0228169	0.00259854	0.0094	0.0065	0.0158042	0.00956118
rs1022376	C	-0.0147448	0.00261063	-0.009	0.0064	0.00260339	0.00924006
rs10233018	G	0.0246124	0.00254945	0.022	0.0064	0.015002	0.00935429
rs10279261	A	-0.0188726	0.00262221	-0.0098	0.0065	-0.0200967	0.00941952
rs1030015	T	0.0142896	0.0025501	0.021	0.0063	0.015205	0.00935617
rs10490159	T	0.0172365	0.00260741	-0.0028	0.0065	0.0260976	0.00965918
rs1050847	T	-0.01483	0.00256607	0.0066	0.0064	-0.0172995	0.00954213
rs10789369	G	-0.0234484	0.00261834	0.01	0.0065	-0.0305001	0.00951336
rs10853981	A	0.0147872	0.00270881	0.028	0.0068	0.0149005	0.00985139
rs10858334	G	0.022871	0.00375997	0.033	0.01	0.0204987	0.0141928
rs10885480	C	-0.0186775	0.00282539	-0.0009	0.007	-0.0110982	0.00989201
rs10914684	A	-0.0158038	0.00272237	-0.002	0.0066	-0.0332994	0.00967686
rs10945141	A	0.0181417	0.00289389	0.012	0.0072	0.0114958	0.0104133
rs10953957	A	0.0144058	0.00261707	0.026	0.0065	0.0367988	0.0100674
rs10966092	C	-0.0204862	0.00287996	-0.013	0.0071	-0.0156962	0.0102332
rs11057005	G	-0.0157139	0.00256607	-0.0068	0.0064	-0.0349037	0.00918748
rs1106363	T	0.0173746	0.00268095	0.011	0.0067	0.015002	0.00985238
rs11076962	C	0.0182999	0.00284069	0.0081	0.0071	0.0323992	0.0105298
rs1108130	A	0.0239436	0.00311719	0.0026	0.0079	0.0145047	0.0116358
rs1109480	A	-0.0166917	0.00261962	-0.034	0.0065	-0.0107025	0.00911902
rs11128203	A	0.020406	0.00255274	0.0013	0.0064	0.0159973	0.00956301
rs11162019	T	-0.0154947	0.00264954	-0.001	0.0066	-0.0168964	0.0093529
rs1116690	G	0.0162912	0.00291194	-0.025	0.0073	0.0214995	0.0111171
rs1126757	T	0.0141623	0.00255186	-0.0046	0.0065	0.0156011	0.00985823
rs112725451	T	0.026092	0.00339977	0.012	0.0085	0.0243029	0.0124495
rs113230003	A	-0.0188761	0.00292311	-0.012	0.0076	-0.0314987	0.0107389
rs1150668	G	-0.0185103	0.00258689	-0.0072	0.0065	-0.00370313	0.00928034
rs11594623	C	0.0274396	0.00300826	0.0062	0.0075	0.0252973	0.0113595
rs1160685	G	0.0153017	0.00256098	-0.0025	0.0063	0.034695	0.00964021
rs11611651	A	0.0271143	0.00452534	0.027	0.011	0.00020002	0.0212554
rs11642231	A	-0.0155983	0.00264038	-0.013	0.0066	0.00609856	0.00966717
rs11713899	C	0.0187188	0.00338391	0.0056	0.0086	-0.00509699	0.0124815
rs117657830	G	-0.0377597	0.00637345	0.015	0.016	-0.0477039	0.0242054
rs11768481	A	-0.0185561	0.00268957	-0.0016	0.0067	-0.0160013	0.0121556
rs117734003	C	0.0302991	0.00508528	0.03	0.013	0.0319035	0.0197451
rs11783093	T	-0.0471243	0.00349308	0.0087	0.0088	-0.0305001	0.0123615
rs11791671	T	0.0278504	0.00508476	0.0094	0.013	-0.00819632	0.0190788
rs118202	T	-0.0367484	0.00326089	-0.025	0.0082	-0.0323026	0.0112989
rs1187820	T	-0.0142712	0.00256732	-0.02	0.0065	-0.0119977	0.00978628
rs12022778	C	0.0268248	0.00317904	-0.0041	0.0079	0.0170037	0.011764
rs12027999	C	-0.0243588	0.00392068	0.023	0.0096	-0.0580991	0.0158849
rs12130857	A	-0.0180031	0.00272026	-0.0069	0.0068	-0.00649884	0.0100346
rs12195240	A	0.0249108	0.0028224	-0.0074	0.007	-0.0194987	0.00990624
rs12244388	A	0.0258153	0.00267118	0.003	0.0066	0.00650109	0.00967103
rs12474587	T	0.0242306	0.00257423	-0.015	0.0064	0.00579677	0.00936811
rs12517438	G	0.0153545	0.00255553	-0.003	0.0063	0.0296966	0.00949148
rs12633090	C	-0.0230197	0.00330203	-0.0062	0.0083	-0.0202045	0.0122966
rs12714017	C	0.0153965	0.00260995	0.0074	0.0063	0.0226956	0.00942587
rs12739243	C	-0.0212518	0.00307064	-0.021	0.0076	-0.0246048	0.0107169
rs12878369	A	0.0174373	0.00258792	-0.0024	0.0065	0.00040008	0.00941637
rs12918191	G	-0.019727	0.00297059	0.013	0.0074	-0.0102968	0.010385
rs1291821	G	0.014493	0.00255405	0.015	0.0064	0.0361973	0.00965456
rs13007361	A	0.0175338	0.00313906	0.0013	0.008	0.036104	0.0120894
rs13110073	C	-0.0246426	0.00260626	0.0029	0.0065	-0.0222017	0.00920782
rs13261666	T	-0.0199946	0.00254962	-0.015	0.0063	-0.025697	0.00898449
rs13392222	C	-0.0234375	0.00368286	0.002	0.0088	-0.0147014	0.0126521
rs13437771	G	-0.0271098	0.00352046	-0.028	0.0088	-0.0170046	0.0131985
rs1373178	G	-0.0203164	0.00258855	0.01	0.0065	-0.0308007	0.00903442
rs1381287	T	0.0180166	0.00255561	0.011	0.0064	0.0473013	0.00976134
rs1381775	C	-0.0156147	0.00281357	0.012	0.0071	0.00250313	0.0105174
rs1385108	T	0.0187045	0.00298746	-0.0029	0.0074	0.0347985	0.0110617
rs13906	T	-0.0245297	0.00408829	-0.029	0.01	-0.0355023	0.014838
rs1435672	C	0.0141051	0.00256669	0.016	0.0064	0.00599795	0.00946874
rs1445649	C	0.0205716	0.00255553	-0.0087	0.0063	-0.017496	0.00905782
rs1449012	T	-0.0153734	0.00255515	0.0025	0.0064	-0.0204985	0.00903091
rs147052174	T	0.0623094	0.00982745	0.083	0.026	0.0377953	0.0404161
rs1514176	A	-0.0193002	0.0025814	0.0029	0.0062	-0.00890027	0.00913532
rs1518393	C	0.0168601	0.00262353	0.0059	0.0066	0.00290421	0.0095382
rs1549979	T	-0.0245223	0.00262305	-0.0008	0.0065	-0.0395956	0.00905044
rs160631	G	-0.0172628	0.00287315	-0.0091	0.0072	0.00409839	0.0103373
rs16826827	C	-0.0222069	0.00386572	0.01	0.0097	-0.0071047	0.014198
rs1714521	C	-0.0162953	0.00258949	0.016	0.0064	-0.0270021	0.00916412
rs17197663	A	-0.0215874	0.00385243	-0.0059	0.0096	-0.0114047	0.0138493
rs17229285	T	-0.0154796	0.00254827	0.0001	0.0063	-0.0138043	0.0091879
rs1733760	C	0.0147734	0.00254865	0.011	0.0063	0.0164038	0.00906779
rs17554906	C	0.0141849	0.00256428	0.0007	0.0065	0.0185001	0.00958675
rs1772572	A	-0.0168681	0.00272208	0.002	0.0068	-0.0117013	0.00978915
rs1811739	A	0.0182718	0.00295244	0.0089	0.0072	0.00790113	0.0108698
rs1889571	G	0.0221798	0.00377614	0.019	0.0095	0.0559039	0.0139772
rs1901477	G	0.030437	0.00260995	0.026	0.0067	0.0414993	0.00950081
rs2010921	A	0.0174291	0.00275235	0.0034	0.0069	0.0246001	0.0102479
rs2063976	T	-0.0201814	0.00269927	0.017	0.0067	0.00609856	0.00976588
rs2155646	C	0.0377772	0.00260069	-0.01	0.0065	0.0385018	0.00977859
rs2173019	A	0.028207	0.00333816	-0.0005	0.0085	0.00500249	0.0123124
rs221988	C	-0.014865	0.00261962	-0.0033	0.0065	-0.0218985	0.00949875
rs2279829	T	-0.0173766	0.00309605	0.013	0.0076	-0.00899938	0.0111746
rs2289791	T	-0.0177255	0.00295425	-0.01	0.0074	-0.0243023	0.0108156
rs2319545	A	0.0232366	0.00357698	-0.0029	0.0089	-0.0128965	0.0163209
rs2378662	A	0.0152121	0.00255675	0.0071	0.0063	0.028204	0.00978027
rs2526390	T	0.0204663	0.00270136	0.0097	0.0068	0.0488962	0.0101887
rs2587507	C	-0.0146602	0.00254816	0.0044	0.0064	-0.0330962	0.0117629
rs2710634	C	-0.0177614	0.00255039	-0.0099	0.0063	-0.0213994	0.00959952
rs2796793	A	0.0144814	0.00255996	0.0092	0.0063	0.00830439	0.00978724
rs281296	A	0.0246892	0.00265922	0.0032	0.0066	0.0421979	0.0100191
rs28441558	C	-0.035565	0.00552742	0.014	0.014	-0.00449986	0.0198189
rs2901785	A	-0.0173083	0.00256313	0.0005	0.0063	-0.0207042	0.00922149
rs290601	T	0.0163102	0.0028566	0.018	0.0071	0.00599795	0.0104553
rs2925128	T	0.0168199	0.00268304	-0.0065	0.0065	-0.00899938	0.00932908
rs2939756	A	-0.0156997	0.00255018	-0.0053	0.0063	0.00520351	0.00946129
rs3218116	T	-0.019843	0.00291936	-0.0055	0.0072	-0.00410158	0.010644
rs329124	G	-0.0163871	0.00257498	0.036	0.0064	-0.0139029	0.00938069
rs34342129	C	-0.014281	0.00254856	-0.0035	0.0063	-0.038201	0.00887381
rs34399632	G	0.0193504	0.00301835	0.0051	0.0074	0.00920221	0.0103896
rs34553878	G	0.0246707	0.00405584	-0.011	0.01	0.0344051	0.0157955
rs35375873	C	-0.0270102	0.00407195	-0.03	0.01	-0.0701975	0.0147015
rs35656245	A	0.0159456	0.00285016	-0.013	0.0071	0.00470103	0.0104419
rs359247	T	0.0220304	0.00265215	0.014	0.0066	0.0253999	0.00985376
rs3764351	A	-0.0147492	0.00268389	-0.027	0.0067	-0.0214973	0.00950253
rs3810496	C	0.0158813	0.00262869	0.019	0.0067	0.00979784	0.00999982
rs3811038	C	0.0191404	0.00284069	0.014	0.007	0.0217958	0.0104198
rs3820277	T	-0.0188369	0.00255159	-0.0029	0.0064	-0.0232965	0.00881388
rs3847244	T	0.0186717	0.00255274	-0.0018	0.0064	0.0267958	0.00976664
rs3850736	G	0.0191284	0.00255159	-0.022	0.0063	0.0130954	0.00933664
rs3934797	A	-0.0212975	0.00330203	0.002	0.0084	-0.0790976	0.0119624
rs4044321	G	-0.022641	0.00266088	-0.0066	0.0066	-0.0399032	0.00923645
rs4140932	A	-0.0140445	0.00257276	-0.0035	0.0064	-0.0222995	0.00930296
rs4264267	T	0.0147921	0.00255188	0.0076	0.0064	0.0075988	0.00958267
rs4310804	G	-0.0181873	0.00295425	-0.01	0.0074	0.00389759	0.0107286
rs4326350	G	-0.0176137	0.00255297	-0.042	0.0064	-0.0146029	0.00898701
rs4476253	A	-0.0184862	0.00298319	-0.012	0.0075	-0.00119928	0.0110657
rs45444697	G	0.0196902	0.00311719	0.0085	0.0077	0.0251024	0.0115579
rs4674993	G	-0.0240053	0.00318518	0.014	0.0081	-0.012699	0.011906
rs4727189	C	0.0148604	0.00268202	-0.0047	0.0066	0.0168003	0.00986995
rs4752018	A	0.0188538	0.00302291	0.02	0.0075	0.0465991	0.0113965
rs4790874	T	0.0174491	0.00255338	-0.02	0.0064	0.0288008	0.00958408
rs4818005	A	-0.020431	0.00264425	0.017	0.0064	-0.00750179	0.00924547
rs4822102	T	-0.0165428	0.00262221	0.006	0.0065	0.00889948	0.00959502
rs4837631	T	-0.0153574	0.00256313	-0.011	0.0064	0.00569619	0.00936718
rs4877285	A	-0.0181318	0.00270594	-0.029	0.0068	-0.0166998	0.00993374
rs4912332	T	0.0141209	0.00254856	0.012	0.0063	0.0140989	0.00934592
rs540860	G	0.0176086	0.00255762	-0.013	0.0064	0.013298	0.00953747
rs58400863	A	-0.0201719	0.00267653	0.0018	0.0067	-0.0259016	0.0095568
rs59537158	T	0.0224875	0.00310653	0.0067	0.0079	0.0185001	0.0124777
rs6050446	G	0.0544098	0.00761144	0.043	0.019	0.086397	0.0312916
rs6073075	A	-0.018704	0.00335394	-0.008	0.0086	-0.0432032	0.0121138
rs61533748	C	0.0174357	0.00261962	0.027	0.0065	0.0303974	0.00990266
rs61886926	T	-0.0179401	0.00261962	-0.01	0.0065	0.00260339	0.00953536
rs61959481	A	-0.0203442	0.00312803	0.0061	0.0077	-0.0111971	0.0111503
rs62007780	T	-0.0159133	0.00258488	-0.0005	0.0065	-0.00159872	0.00959374
rs62246017	A	-0.0161695	0.00272537	-0.013	0.0069	-0.0603046	0.00979097
rs62340589	C	0.0174134	0.00317923	0.0009	0.0079	0.00849599	0.010975
rs6265	T	-0.0292755	0.00326089	-0.016	0.0082	-0.0335992	0.0112844
rs6437769	T	0.0142141	0.00258225	0.013	0.0065	0.0156011	0.00945956
rs6438436	T	0.024737	0.00328806	0.012	0.0082	0.045102	0.0120953
rs644740	T	-0.0140785	0.00255762	-0.017	0.0063	-0.0355988	0.00899156
rs6452785	T	-0.0268827	0.00255159	-0.019	0.0063	-0.0558036	0.00872029
rs6497840	A	0.0227703	0.00286651	-0.0019	0.007	0.0114048	0.0103132
rs6568832	A	0.018869	0.00295768	0.012	0.0073	0.00780034	0.0107701
rs67050670	G	-0.0202723	0.00303214	-0.017	0.0076	-0.0491996	0.0107389
rs6731872	G	0.0315977	0.00336069	0.053	0.0085	0.0564963	0.0131611
rs6750529	T	0.0199074	0.00291936	0.0035	0.0071	0.015205	0.0111474
rs6756212	T	-0.033888	0.00255441	0.011	0.0063	-0.0374981	0.00897465
rs67777803	T	-0.0246015	0.00337609	-0.0038	0.0084	-0.0271968	0.0119268
rs6874731	G	0.0153179	0.00254945	-0.0018	0.0063	0.0170037	0.00957255
rs6890961	T	-0.0193109	0.00263031	0.0011	0.0066	-0.0273038	0.00982996
rs6936160	T	0.0201068	0.002775	-0.014	0.0071	0.00709511	0.0101706
rs6948707	G	0.0243472	0.00258225	0.008	0.0065	0.0482033	0.0112093
rs6986430	C	-0.0243377	0.00306383	-0.013	0.0077	-0.0418998	0.010535
rs7024924	C	0.0188918	0.00336069	0.028	0.0084	0.0170953	0.0124604
rs7072776	G	-0.0219747	0.00281357	-0.0062	0.0072	-0.0326995	0.0100623
rs7134009	C	-0.0157969	0.00288411	0.0042	0.0074	-0.0141001	0.0101527
rs71367544	T	0.0205522	0.0031675	0.02	0.008	0.051904	0.012074
rs71592686	C	0.0207374	0.0028566	0.0045	0.007	0.000900405	0.0104027
rs71602617	T	-0.0177655	0.00317039	0.0062	0.0076	-0.0036035	0.0109419
rs72780746	C	-0.025763	0.00336835	-0.014	0.0085	-0.057004	0.0113958
rs72938304	A	-0.0272051	0.00402432	0.023	0.01	-0.00799793	0.0150531
rs73008357	C	-0.0223095	0.00400046	0.0033	0.01	-0.0291024	0.013515
rs748832	G	0.0172142	0.00263743	0.012	0.0066	0.0338981	0.00983558
rs75919030	C	-0.0209664	0.00287996	0.0035	0.0071	-0.0202045	0.00999543
rs7631379	C	0.0208014	0.00315028	0.015	0.0081	0.00579677	0.0123221
rs7696257	A	0.0153313	0.00264489	-0.0003	0.0066	0.0105959	0.00990861
rs77215829	C	-0.0240447	0.00378293	-0.025	0.0095	0.00820356	0.0162728
rs77283305	A	-0.015196	0.00276519	-0.019	0.0069	-0.0126003	0.010071
rs7743165	G	0.0192559	0.00254827	0.012	0.0063	0.0129029	0.00953374
rs7809303	A	-0.0214188	0.00272019	0.023	0.0067	0.00800193	0.0095865
rs7836565	T	-0.0155084	0.00283144	0.0064	0.007	-0.0114047	0.0100829
rs7920501	A	-0.0155168	0.00255441	-0.0016	0.0063	-0.0184979	0.00904883
rs7921378	C	-0.0233135	0.0025498	0.015	0.0066	-0.00600195	0.00925922
rs7929518	G	0.0192363	0.00304152	0.0088	0.0076	0.0492953	0.0116323
rs7943721	A	-0.0212136	0.00338391	-0.0069	0.0086	-0.0485044	0.0116782
rs7969559	G	-0.0170159	0.00281649	-0.022	0.0069	-0.00539542	0.0103381
rs8005334	G	0.0166734	0.00265629	-0.022	0.0066	-0.0111971	0.00950294
rs8027457	C	0.0153138	0.00254876	0.011	0.0063	0.0303046	0.0094972
rs8096225	C	0.0155245	0.00278829	0.012	0.007	0.011597	0.0103152
rs876793	C	-0.0179245	0.00273664	-0.0082	0.0066	-0.0195967	0.0110581
rs9288999	A	0.0174411	0.00288687	0	0.0071	0.00549507	0.0103516
rs9302604	G	0.0187095	0.00256995	0.02	0.0064	0.00429923	0.00935422
rs9323328	G	-0.014237	0.00255705	-0.024	0.0064	-0.036303	0.00898528
rs9423279	G	-0.0185808	0.00266256	0.0053	0.0069	-0.0269048	0.0103111
rs951740	A	0.0295409	0.00263171	0.0051	0.0065	0.055703	0.00994661
rs9540731	T	-0.0177303	0.00254856	-0.0094	0.0063	-0.0195967	0.00913531
rs9545155	C	-0.0160709	0.00255061	-0.013	0.0063	0.00910129	0.00939884
rs9826984	A	-0.0140529	0.00255718	0.0047	0.0063	-0.0177024	0.00905597
rs9922607	T	-0.0221593	0.00318518	-0.0083	0.0082	-0.0219963	0.0118927
rs9941217	G	-0.0185567	0.00266733	-0.0016	0.0066	-0.0374018	0.00944853

## Sheet: CRP to T2D (ADHD adjusted)
ESM SNP data 6. SNPs included in MVMR analysis of CRP on type 2 diabetes adjusting for ADHD
SNP	effect_allele	beta.CRP	se.CRP	beta.T2D	se.T2D	beta.ADHD	se.ADHD
rs10875612	C	-0.0043	0.0041	-0.016	0.0063	-0.0544562	0.0104519
rs11255890	C	0.0029	0.0043	0.0021	0.0065	0.0525924	0.00940053
rs11596214	G	0.0075	0.0042	0.017	0.0065	0.0525924	0.00940053
rs1162202	C	0.0009	0.0044	-0.0003	0.0066	0.0610951	0.00932166
rs1438898	A	-0.0043	0.0047	-0.019	0.0073	0.0629748	0.00930431
rs17576773	C	0.0061	0.0062	-0.012	0.0098	0.0962189	0.0178494
rs17718444	C	0.0105	0.0043	0.013	0.0068	0.0610951	0.00932166
rs2025286	A	0.0085	0.0042	0.0099	0.0063	-0.0544562	0.0104519
rs2311059	G	-0.0012	0.0048	-0.0054	0.0069	-0.0576291	0.0104847
rs2582895	C	0.0074	0.0042	0.0053	0.0065	0.0723207	0.00921854
rs2886697	G	0.0105	0.0042	0.017	0.0065	0.0592119	0.00933907
rs4916723	A	-0.0013	0.0042	-0.013	0.0064	-0.0855579	0.0107786
rs4925811	T	0.0117	0.0043	0.032	0.0063	-0.0576291	0.0104847
rs549845	G	0.003	0.0044	-0.0033	0.0069	0.0788112	0.00915943
rs6082363	T	-0.0053	0.0047	0.017	0.007	0.0704585	0.00923557
rs6537401	G	0.0018	0.0044	-0.021	0.0067	-0.0565704	0.0104738
rs704061	T	-0.0072	0.0041	-0.014	0.0063	-0.0555127	0.0104628
rs7506904	G	-0.0075	0.0043	0.0088	0.0066	-0.0555127	0.0104628
rs76857496	C	0.009	0.0062	0.0026	0.0092	0.079735	0.00915105
rs77960	G	-0.0044	0.0044	-0.025	0.0068	-0.0736465	0.0106523
rs7844069	T	0.0084	0.0042	0.014	0.0064	0.0554347	0.00937409
rs9969232	G	-0.0086	0.0043	-0.014	0.0066	-0.0682788	0.0105958
rs10512597	T	-0.037	0.005	-0.009	0.0088	0.00149888	0.0116483
rs1051338	T	-0.024	0.004	0.011	0.0069	-0.00500249	0.010051
rs10521222	C	0.104	0.011	-0.018	0.015	-0.00900038	0.0225991
rs10832027	G	-0.026	0.004	-0.018	0.0068	-0.00769957	0.00958363
rs10838687	T	0.031	0.004	-0.0084	0.0077	-0.00680309	0.010858
rs10925027	T	0.036	0.004	-0.015	0.0065	-0.0281012	0.00977927
rs112635299	G	0.107	0.017	0.11	0.024	-0.0908004	0.0356296
rs1189402	A	0.025	0.004	0.0011	0.0064	0.0156962	0.00926737
rs12202641	C	0.023	0.004	-0.0098	0.0065	9.9995e-05	0.00960799
rs1260326	T	0.073	0.004	-0.067	0.0065	-0.00130085	0.00962133
rs12960928	T	-0.024	0.004	-0.051	0.0071	-0.00429923	0.010044
rs12995480	T	-0.031	0.005	-0.053	0.0085	-0.0582967	0.0131845
rs13233571	C	0.057	0.005	-0.033	0.0097	0.0264959	0.0137394
rs13409371	G	-0.048	0.004	0.0043	0.0065	-0.00230265	0.00953252
rs1441169	A	0.025	0.004	0.018	0.0063	0.00939572	0.00913083
rs1490384	C	-0.025	0.004	-0.048	0.0063	0.0278	0.00887021
rs1514895	A	-0.027	0.004	0.065	0.007	-0.00549507	0.0101545
rs1582763	G	0.022	0.004	-0.0061	0.0065	-0.00729656	0.0095798
rs17658229	T	-0.056	0.01	0.021	0.015	0.0227004	0.0204083
rs178810	C	-0.02	0.004	-0.0091	0.0064	0.0036035	0.00937909
rs1800961	C	0.112	0.011	-0.16	0.017	0.00890027	0.0238174
rs1805096	G	0.104	0.004	0.015	0.0065	-0.0123965	0.00942957
rs1880241	A	0.028	0.004	0.0063	0.0064	0.0111971	0.00921167
rs2064009	C	-0.027	0.004	-0.018	0.0064	0.00059982	0.00930892
rs2239222	A	-0.035	0.004	0.0048	0.0067	-0.00110061	0.00991406
rs2315008	T	-0.023	0.004	-0.029	0.0068	-0.00680309	0.00997021
rs2352975	T	-0.025	0.004	-0.033	0.0068	0.00159872	0.00988759
rs2710804	T	-0.021	0.004	0.0051	0.0066	0.0125015	0.00949067
rs2794520	C	0.182	0.004	-0.0063	0.0066	9.9995e-05	0.0098042
rs2836878	G	0.043	0.004	-0.0043	0.0071	-0.00579677	0.0106503
rs2852151	G	-0.025	0.004	0.013	0.0065	-0.002002	0.00952968
rs2891677	C	-0.02	0.004	-0.0009	0.0063	9.9995e-05	0.00911713
rs340005	G	-0.03	0.004	-0.031	0.0066	-0.00260339	0.00973213
rs4129267	C	0.088	0.004	0.015	0.0065	0.00880116	0.00933091
rs4246598	C	-0.022	0.004	0.0039	0.0064	0.00479847	0.00927027
rs4420638	A	0.229	0.006	0.069	0.0085	0.00689617	0.0118775
rs469772	C	0.031	0.005	-0.0094	0.008	-0.00280393	0.011698
rs4841132	A	-0.065	0.006	0.063	0.011	-0.00160128	0.0161674
rs6001193	A	0.028	0.004	0.0038	0.0066	-0.0347985	0.010149
rs7310409	A	-0.137	0.004	0.032	0.0065	0.0282959	0.00924785
rs75460349	A	0.086	0.014	-0.072	0.022	-0.0243952	0.029947
rs9271608	A	-0.042	0.005	-0.08	0.0086	0.00950469	0.0120404
rs9284725	C	0.027	0.004	-0.0067	0.0075	-0.00599795	0.0109479

## Sheet: SBP to T2D (ADHD adjusted)
ESM SNP data 7. SNPs included in MVMR analysis of SBP on type 2 diabetes adjusting for ADHD
SNP	effect_allele	beta.SBP	se.SBP	beta.T2D	se.T2D	beta.ADHD	se.ADHD
rs10875612	C	0.0708	0.0302	-0.016	0.0063	-0.0544562	0.0104519
rs11255890	C	-0.1053	0.0313	0.0021	0.0065	0.0525924	0.00940053
rs114142727	C	-0.2262	0.1333	-0.044	0.027	0.250759	0.0302157
rs11596214	G	-0.0282	0.0309	0.017	0.0065	0.0525924	0.00940053
rs1162202	C	0.0028	0.0313	-0.0003	0.0066	0.0610951	0.00932166
rs1438898	A	-0.2488	0.0348	-0.019	0.0073	0.0629748	0.00930431
rs17576773	C	-0.0647	0.046	-0.012	0.0098	0.0962189	0.0178494
rs17718444	C	0.0769	0.0322	0.013	0.0068	0.0610951	0.00932166
rs2025286	A	0.038	0.0306	0.0099	0.0063	-0.0544562	0.0104519
rs2311059	G	-0.0381	0.0338	-0.0054	0.0069	-0.0576291	0.0104847
rs2582895	C	-0.0594	0.031	0.0053	0.0065	0.0723207	0.00921854
rs2886697	G	-0.0347	0.0312	0.017	0.0065	0.0592119	0.00933907
rs4916723	A	0.0067	0.0307	-0.013	0.0064	-0.0855579	0.0107786
rs4925811	T	0.0911	0.0304	0.032	0.0063	-0.0576291	0.0104847
rs549845	G	-0.1246	0.0329	-0.0033	0.0069	0.0788112	0.00915943
rs6082363	T	0.0794	0.0333	0.017	0.007	0.0704585	0.00923557
rs6537401	G	-0.0254	0.032	-0.021	0.0067	-0.0565704	0.0104738
rs704061	T	0.1693	0.03	-0.014	0.0063	-0.0555127	0.0104628
rs73145587	A	-0.0282	0.0497	0.018	0.01	0.101654	0.0177543
rs7506904	G	0.0483	0.0311	0.0088	0.0066	-0.0555127	0.0104628
rs76284431	T	-0.1054	0.0422	-0.0003	0.0091	-0.0812101	0.0107323
rs76857496	C	-0.1403	0.0437	0.0026	0.0092	0.079735	0.00915105
rs77960	G	0.1504	0.0323	-0.025	0.0068	-0.0736465	0.0106523
rs7844069	T	-0.0313	0.0306	0.014	0.0064	0.0554347	0.00937409
rs9969232	G	0.0075	0.0319	-0.014	0.0066	-0.0682788	0.0105958
rs10493891	C	0.2585	0.0342507	0.018	0.0071	0.0147014	0.0104364
rs11191548	T	1.0233	0.0818	0.0033	0.012	0.0346043	0.0171915
rs11721038	T	0.5792	0.0578925	0.016	0.012	0.00400198	0.0165608
rs1173771	G	0.5227	0.0468	0.0009	0.0064	-0.00990082	0.00922352
rs1275988	C	0.5157	0.0466	-0.0086	0.0065	0.00689617	0.0110035
rs12958173	A	0.3518	0.0495	-0.008	0.0069	-0.0229002	0.0101304
rs13106448	T	0.1916	0.0314675	-0.012	0.0064	0.0018982	0.00949293
rs13107325	C	0.8783	0.0947	-0.048	0.013	-0.00460057	0.0231744
rs13139571	C	0.2959	0.0538	0.014	0.0075	0.00659818	0.0110068
rs13209747	T	0.4117	0.0466	-0.011	0.0062	-0.0168964	0.00915979
rs13333226	A	0.336	0.058	-0.022	0.0082	-0.0037972	0.0119057
rs13359291	A	0.4005	0.062	0.022	0.0087	-0.00169856	0.0124261
rs1378942	C	0.4867	0.0481	0.0075	0.0067	0.011296	0.00969608
rs1446468	C	0.487	0.0468	-0.0057	0.0064	0.012599	0.00943147
rs145211473	A	0.7571	0.106576	-0.0014	0.023	0.0745971	0.0335818
rs1458038	T	0.6612	0.0507	0.0094	0.0069	-0.0044003	0.0098602
rs1530440	C	0.4983	0.0587	-0.0046	0.0082	0.0255995	0.011374
rs1563788	T	0.3062	0.0501	0.027	0.007	0.0214995	0.0103167
rs16852778	T	0.2393	0.0415342	0.0098	0.0089	0.002002	0.0129602
rs17030613	C	0.3923	0.056	-0.017	0.0077	-0.0159029	0.0113874
rs17249754	G	0.8015	0.0619	-0.0091	0.0086	-0.036498	0.0128027
rs17367504	A	0.7774	0.0639	0.022	0.0088	-0.0157026	0.0125424
rs17477177	C	0.5642	0.0564	-0.0045	0.0079	-0.0109004	0.0112504
rs17608766	C	0.6153	0.0669	0.011	0.0092	0.0158042	0.0135339
rs1813353	T	0.4324	0.0482	-0.0019	0.0068	0.00819632	0.0111835
rs1891392	T	0.2363	0.0332616	0.0076	0.007	0.001998	0.0103729
rs1995496	G	0.2169	0.0308487	-0.0046	0.0064	-0.00999983	0.00941704
rs2004776	T	0.3368	0.0542	-0.0081	0.0074	-0.00239712	0.0107596
rs2206815	C	0.3817	0.0312835	0.0075	0.0064	-0.00170145	0.00942852
rs2240736	T	0.4265	0.0525	-0.014	0.0072	0.00120072	0.010994
rs2246754	T	0.2598	0.037221	-0.0028	0.0079	0.00800193	0.0115612
rs2744133	A	0.2749	0.0341802	0.015	0.0071	0.0057037	0.0103349
rs2759308	A	0.2592	0.046	0.014	0.0063	0.025605	0.00955378
rs2898290	T	0.3419	0.0466	0.038	0.0065	0.0160013	0.00907125
rs2957468	A	0.242	0.0323084	-0.0069	0.0068	-0.0180011	0.00998155
rs2969070	G	0.2752	0.0478	-0.0016	0.0067	-0.0144032	0.0126253
rs3184504	T	0.5774	0.0466	0.018	0.0062	-0.00729656	0.00938204
rs347591	T	0.2842	0.0489	0.014	0.0067	0.00969686	0.0098998
rs35086839	A	0.2405	0.0355756	-0.007	0.0076	-0.00180162	0.0113926
rs35444	A	0.3321	0.0471	-0.0088	0.0065	-0.00859685	0.00959215
rs36027301	C	0.4603	0.0657533	-0.025	0.014	0.0467977	0.0224036
rs36092215	G	0.5888	0.0832903	0.017	0.017	0.00449986	0.0229692
rs3735533	C	0.8499	0.0588539	-0.021	0.012	-0.0210959	0.0163794
rs381815	T	0.3644	0.0515	0.0052	0.0071	-0.00079968	0.0103852
rs3821843	A	0.3665	0.0337602	-0.0035	0.0069	-0.0145043	0.010535
rs3918226	T	0.5473	0.091	0.014	0.012	-0.00079968	0.0176759
rs4143175	T	0.3055	0.0533	0.0053	0.0072	0.0115036	0.0105663
rs419076	T	0.3947	0.0457	0.0083	0.006	0.0107025	0.00911902
rs4320727	A	0.2484	0.0319698	-0.0071	0.0066	-0.0009995	0.00969746
rs4511593	C	0.2481	0.032305	-0.0008	0.0066	-0.00660174	0.00967199
rs4577304	C	0.1686	0.0304224	0.007	0.0064	0.0113036	0.00941937
rs4690974	C	0.4342	0.031288	0.0019	0.0063	-0.00149888	0.00930063
rs4740751	T	0.2045	0.0371944	0.011	0.0077	-0.0018982	0.011351
rs4757391	C	0.4921	0.0573	0.0037	0.008	0.00159872	0.0112567
rs4890500	G	0.2545	0.0332994	0.02	0.0069	0.0221025	0.0103228
rs4925159	A	0.2482	0.0419	-0.016	0.0064	0.00569619	0.00926843
rs4948643	T	0.2079	0.0350791	0.024	0.007	-0.0102019	0.0102019
rs4952668	G	0.2078	0.0319529	-0.0026	0.0066	0.00400198	0.00976639
rs5418	A	0.283	0.0311185	0.012	0.0065	-0.0020978	0.00978482
rs6015450	G	0.655	0.0691	0.0081	0.0096	0.0119005	0.0134819
rs61762319	A	0.6348	0.0917371	0.03	0.021	-0.037598	0.0338435
rs62059712	T	0.4258	0.0563315	0.046	0.012	0.0226026	0.0161657
rs6557876	C	0.3667	0.0533	0.023	0.0073	0.023404	0.0118762
rs6562778	A	0.1811	0.0306383	0.0094	0.0064	0.0184979	0.0103972
rs6783086	T	0.257	0.0468	-0.0041	0.0065	0.00260339	0.00953536
rs68122733	A	0.496	0.0414845	-0.0059	0.0085	0.031799	0.0116834
rs7103648	G	0.3102	0.0474	-0.012	0.0065	0.00080032	0.00951834
rs7302981	A	0.3748	0.0461	0.0095	0.0069	-0.00439966	0.00955235
rs73040730	A	0.3769	0.0383882	0.0041	0.0081	0.0218006	0.0113212
rs73075659	A	0.4309	0.0323897	-0.0015	0.0067	0.0103958	0.00980182
rs7331680	T	0.3414	0.0583	-0.013	0.0089	-0.0125015	0.0126796
rs7406910	C	0.4877	0.0812	0.0014	0.011	-0.0213994	0.0146654
rs7592578	G	0.3414	0.0603	-0.016	0.0084	0.017197	0.0135526
rs7630377	T	0.1858	0.030314	0.0093	0.0064	-0.0326988	0.00962116
rs76326501	A	0.5511	0.0829	0.022	0.011	0.0267977	0.0154383
rs7902725	C	0.1769	0.0317188	0.0016	0.0066	-0.0208968	0.00991007
rs7944927	T	0.2307	0.0387099	-0.0078	0.0081	0.0302015	0.0146298
rs8014182	C	0.3509	0.062	0.034	0.0094	0.0036035	0.0133742
rs8118848	G	0.4124	0.0394536	0.038	0.0075	0.0361969	0.0138902
rs8904	A	0.3201	0.0477	0.003	0.0065	0.0121029	0.00982414
rs9294987	C	0.1963	0.0313863	-0.018	0.0064	0.0117993	0.00952332
rs932764	G	0.3654	0.0467	0.0004	0.0064	-0.00119928	0.00940146
rs9532243	A	0.3595	0.0413	0.0078	0.0064	-0.00080032	0.00922357
rs9661802	A	0.2282	0.0322339	0.021	0.0067	-0.000300045	0.00990621

## Sheet: DBP to T2D (ADHD adjusted)
ESM SNP data 8. SNPs included in MVMR analysis of DBP on type 2 diabetes adjusting for ADHD
SNP	effect_allele	beta.DBP	se.DBP	beta.T2D	se.T2D	beta.ADHD	se.ADHD
rs10875612	C	0.041	0.0173	-0.016	0.0063	-0.0544562	0.0104519
rs114142727	C	-0.1801	0.0767	-0.044	0.027	0.250759	0.0302157
rs11596214	G	-0.039	0.0177	0.017	0.0065	0.0525924	0.00940053
rs1162202	C	-0.0245	0.0181	-0.0003	0.0066	0.0610951	0.00932166
rs1438898	A	-0.2311	0.0199	-0.019	0.0073	0.0629748	0.00930431
rs17576773	C	-0.0353	0.0264	-0.012	0.0098	0.0962189	0.0178494
rs17718444	C	0.0293	0.0185	0.013	0.0068	0.0610951	0.00932166
rs2025286	A	0.0366	0.0175	0.0099	0.0063	-0.0544562	0.0104519
rs2311059	G	-0.0433	0.0193	-0.0054	0.0069	-0.0576291	0.0104847
rs2582895	C	-0.0252	0.0178	0.0053	0.0065	0.0723207	0.00921854
rs2886697	G	-0.0091	0.0179	0.017	0.0065	0.0592119	0.00933907
rs4916723	A	0.0253	0.0176	-0.013	0.0064	-0.0855579	0.0107786
rs4925811	T	0.0432	0.0174	0.032	0.0063	-0.0576291	0.0104847
rs549845	G	-0.0961	0.0189	-0.0033	0.0069	0.0788112	0.00915943
rs6082363	T	0.0568	0.0192	0.017	0.007	0.0704585	0.00923557
rs6537401	G	0.0187	0.0184	-0.021	0.0067	-0.0565704	0.0104738
rs704061	T	0.0984	0.0173	-0.014	0.0063	-0.0555127	0.0104628
rs73145587	A	0.013	0.0285	0.018	0.01	0.101654	0.0177543
rs7506904	G	0.0408	0.018	0.0088	0.0066	-0.0555127	0.0104628
rs76284431	T	-0.0349	0.0244	-0.0003	0.0091	-0.0812101	0.0107323
rs76857496	C	-0.0513	0.0252	0.0026	0.0092	0.079735	0.00915105
rs77960	G	0.0321	0.0185	-0.025	0.0068	-0.0736465	0.0106523
rs7844069	T	-0.0232	0.0176	0.014	0.0064	0.0554347	0.00937409
rs9969232	G	-0.0027	0.0183	-0.014	0.0066	-0.0682788	0.0105958
rs10040811	G	0.1296	0.0183	-0.0021	0.0067	0.00879859	0.0103855
rs10066799	T	0.1409	0.0195	0.019	0.0075	0.00549507	0.0104501
rs10164193	G	0.2828	0.0511	0.017	0.012	-0.012699	0.0178518
rs10489290	A	0.1636	0.0214	0.0046	0.008	-0.0102968	0.0111603
rs10835161	G	0.1265	0.0184	0.015	0.0065	-0.0201007	0.0102024
rs10943605	A	0.1552	0.0272	0.011	0.0064	0.0116982	0.00932372
rs11167039	G	0.2154	0.031	-0.0055	0.011	0.00279609	0.0157109
rs11191548	T	0.4546	0.0482	0.0033	0.012	0.0346043	0.0171915
rs112204826	T	0.4695	0.0468	0.0061	0.017	-0.00299551	0.0230983
rs11721038	T	0.2293	0.0388	0.016	0.012	0.00400198	0.0165608
rs1173771	G	0.2582	0.0276	0.0009	0.0064	-0.00990082	0.00922352
rs11898362	A	0.1256	0.0194	0.0065	0.007	0.00280393	0.0101275
rs12247028	G	0.1437	0.0189	-0.026	0.0067	-0.0203966	0.00980506
rs1243876	C	0.111	0.0191	-0.021	0.0069	-0.00150113	0.0102126
rs12555129	G	0.1768	0.0221	0.02	0.0081	0.0193025	0.0113492
rs1275988	C	0.2792	0.0274	-0.0086	0.0065	0.00689617	0.0110035
rs12940887	T	0.2476	0.028	0	0.0066	0.0433042	0.00992764
rs12958173	A	0.1774	0.0296	-0.008	0.0069	-0.0229002	0.0101304
rs13082711	C	0.1835	0.032	0.0083	0.0076	-0.00420116	0.0107405
rs13106448	T	0.1111	0.0181	-0.012	0.0064	0.0018982	0.00949293
rs13107325	C	0.6042	0.0556	-0.048	0.013	-0.00460057	0.0231744
rs13139571	C	0.2307	0.0316	0.014	0.0075	0.00659818	0.0110068
rs13209747	T	0.2542	0.0274	-0.011	0.0062	-0.0168964	0.00915979
rs13333226	A	0.253	0.0347	-0.022	0.0082	-0.0037972	0.0119057
rs1378942	C	0.3725	0.0288	0.0075	0.0067	0.011296	0.00969608
rs1438896	T	0.1912	0.0294	0.024	0.0069	-0.051904	0.0106319
rs1446468	C	0.2625	0.0275	-0.0057	0.0064	0.012599	0.00943147
rs1458038	T	0.4107	0.0298	0.0094	0.0069	-0.0044003	0.0098602
rs1502358	G	0.1166	0.0188	-0.0015	0.0068	-0.0121029	0.0116082
rs1530440	C	0.3586	0.0345	-0.0046	0.0082	0.0255995	0.011374
rs16823124	A	0.1804	0.0292	-0.01	0.0069	-0.0133011	0.00977365
rs16852778	T	0.1706	0.0238	0.0098	0.0089	0.002002	0.0129602
rs17030613	C	0.2359	0.033	-0.017	0.0077	-0.0159029	0.0113874
rs17249754	G	0.4076	0.037	-0.0091	0.0086	-0.036498	0.0128027
rs17367504	A	0.4715	0.0377	0.022	0.0088	-0.0157026	0.0125424
rs1813353	T	0.2772	0.0284	-0.0019	0.0068	0.00819632	0.0111835
rs1975487	G	0.1737	0.0277	0.012	0.0064	0.00599795	0.0107509
rs2004776	T	0.2356	0.0319	-0.0081	0.0074	-0.00239712	0.0107596
rs2098839	T	0.1706	0.0187	-0.018	0.0067	0.00750179	0.0096352
rs2240736	T	0.2483	0.0314	-0.014	0.0072	0.00120072	0.010994
rs2957468	A	0.1341	0.0185	-0.0069	0.0068	-0.0180011	0.00998155
rs2969070	G	0.198	0.0281	-0.0016	0.0067	-0.0144032	0.0126253
rs3117736	T	0.2219	0.0198	-0.0013	0.0072	-0.00770028	0.0103145
rs3184504	T	0.441	0.0278	0.018	0.0062	-0.00729656	0.00938204
rs35086839	A	0.1606	0.0205	-0.007	0.0076	-0.00180162	0.0113926
rs35413927	G	0.1289	0.019	-0.0099	0.0069	-0.0164047	0.00984016
rs35444	A	0.2201	0.0282	-0.0088	0.0065	-0.00859685	0.00959215
rs3735533	C	0.46	0.0336	-0.021	0.012	-0.0210959	0.0163794
rs381815	T	0.2043	0.0303	0.0052	0.0071	-0.00079968	0.0103852
rs3821843	A	0.1985	0.0194	-0.0035	0.0069	-0.0145043	0.010535
rs3918226	T	0.5454	0.0534	0.014	0.012	-0.00079968	0.0176759
rs419076	T	0.25	0.0269	0.0083	0.006	0.0107025	0.00911902
rs4270476	T	0.1122	0.0181	-0.0006	0.0066	-0.019295	0.00979436
rs4320727	A	0.1565	0.0183	-0.0071	0.0066	-0.0009995	0.00969746
rs450354	C	0.2496	0.0348	-0.0059	0.013	-0.026603	0.0177976
rs4925159	A	0.203	0.0307	-0.016	0.0064	0.00569619	0.00926843
rs4948643	T	0.1563	0.0201	0.024	0.007	-0.0102019	0.0102019
rs4952668	G	0.1726	0.0183	-0.0026	0.0066	0.00400198	0.00976639
rs60143695	C	0.1782	0.0283	0.032	0.01	0.00700447	0.0137111
rs6015450	G	0.4801	0.0413	0.0081	0.0096	0.0119005	0.0134819
rs62158170	A	0.1836	0.0332	-0.0081	0.0079	0.0205964	0.0112388
rs6429422	G	0.1919	0.029	-0.002	0.0068	0.0158957	0.00986111
rs6458374	T	0.1602	0.022	-0.011	0.0081	0.00979784	0.0122723
rs6537762	C	0.1591	0.0179	-0.0015	0.0064	-0.0133998	0.00928848
rs68122733	A	0.3338	0.024	-0.0059	0.0085	0.031799	0.0116834
rs6905288	A	0.1924	0.0176	0.04	0.0065	-0.00999983	0.00941704
rs7103648	G	0.1879	0.0279	-0.012	0.0065	0.00080032	0.00951834
rs72762705	C	0.1455	0.0225	-0.0029	0.0083	-0.0107981	0.0121858
rs72842207	C	0.211	0.0373	0.021	0.0076	-0.00780034	0.0109674
rs7302981	A	0.2306	0.0275	0.0095	0.0069	-0.00439966	0.00955235
rs73075659	A	0.2569	0.0186	-0.0015	0.0067	0.0103958	0.00980182
rs74439044	C	0.3015	0.0302	0.021	0.011	0.0383979	0.016663
rs751984	T	0.3632	0.0434	0.014	0.01	-0.0286979	0.0146081
rs76326501	A	0.36	0.0487	0.022	0.011	0.0267977	0.0154383
rs7902725	C	0.1309	0.0182	0.0016	0.0066	-0.0208968	0.00991007
rs918466	G	0.1637	0.0281	0.047	0.0065	0.00219758	0.00949012
rs9463706	C	0.1467	0.0252	0.02	0.0091	-0.00590255	0.0127625
rs9532243	A	0.1685	0.0303	0.0078	0.0064	-0.00080032	0.00922357
rs9650416	G	0.1709	0.0201	0.0094	0.0072	0.00919757	0.0105904
rs9815354	A	0.3264	0.0371	0.0044	0.0087	0.00429923	0.0128918

## Sheet: Harmonized data of replication
ESM SNP data 9. Harmonized data in replication univariable MR analysis of ADHD on type 2 diabetes
SNP	ea	beta.ADHD	beta.T2D	eaf.ADHD	eaf.T2D	se.T2D	se.ADHD
rs10875612	C	-0.0544562	-0.019	0.498785	0.4967	0.0064	0.0104519
rs11255890	C	0.0525924	0.004	0.38009	0.3722	0.0066	0.00940053
rs114142727	C	0.250759	-0.0369	0.98432	0.9836	0.0268	0.0302157
rs11596214	G	0.0525924	0.018	0.59737	0.5872	0.0065	0.00940053
rs1162202	C	0.0610951	0.0004	0.615542	0.6187	0.0067	0.00932166
rs1438898	A	0.0629748	-0.0191	0.759563	0.7432	0.0073	0.00930431
rs17576773	C	0.0962189	-0.0127	0.873108	0.8783	0.0098	0.0178494
rs17718444	C	0.0610951	0.0169	0.67836	0.6828	0.0069	0.00932166
rs2025286	A	-0.0544562	0.0072	0.57126	0.5695	0.0064	0.0104519
rs2311059	G	-0.0576291	-0.0034	0.32255	0.3185	0.007	0.0104847
rs2582895	C	0.0723207	0.0071	0.7108	0.6175	0.0066	0.00921854
rs2886697	G	0.0592119	0.0157	0.7357	0.6261	0.0066	0.00933907
rs4916723	A	-0.0855579	-0.012	0.600448	0.5717	0.0065	0.0107786
rs4925811	T	-0.0576291	0.0307	0.521861	0.5266	0.0064	0.0104847
rs549845	G	0.0788112	-0.0041	0.28776	0.293	0.007	0.00915943
rs6082363	T	0.0704585	0.0187	0.273425	0.2843	0.0071	0.00923557
rs6537401	G	-0.0565704	-0.0221	0.67609	0.6756	0.0068	0.0104738
rs704061	T	-0.0555127	-0.0113	0.536895	0.5515	0.0064	0.0104628
rs73145587	A	0.101654	0.0173	0.89692	0.8939	0.0104	0.0177543
rs7506904	G	-0.0555127	0.0106	0.34055	0.3531	0.0067	0.0104628
rs7613360	C	-0.0534008	-0.0203	0.61788	0.614	0.0066	0.010441
rs76284431	T	-0.0812101	-0.0016	0.83746	0.8511	0.009	0.0107323
rs76857496	C	0.079735	-0.0013	0.85608	0.857	0.0092	0.00915105
rs77960	G	-0.0736465	-0.0231	0.6743	0.6765	0.0068	0.0106523
rs7844069	T	0.0554347	0.0146	0.44621	0.4159	0.0065	0.00937409
rs9969232	G	-0.0682788	-0.0171	0.36294	0.3544	0.0067	0.0105958
