# Supplementary material for: Mediating pathways between attention deficit hyperactivity disorder and type 2 diabetes mellitus: evidence from a two-step and multivariable Mendelian randomization study
Source: Epidemiol Psychiatr Sci. 2024 Oct 28;33:e54. doi: 10.1017/S2045796024000593 (PMC11561680; doi:10.1017/S2045796024000593)
Supplement: Zhang et al. supplementary material 4 — Zhang et al. supplementary material [file S2045796024000593sup004.xlsx]

## Sheet: Table content
ESM Table 1	MR heterogeneity tests and directional pleiotropy tests
ESM Table 2	MR of ADHD liability on T2D and mediators
ESM Table 3	CIs of proportion mediated estimation using the delta method
ESM Table 4	MVMR sensitivity analysis of individual and combined mediating effect
ESM Table 5	Reverse MR of mediators on ADHD
ESM Table 6	Replication MR of ADHD liability on T2D using the same data with Baranova

## Sheet: ESM Table 1
ESM Table 1 . MR heterogeneity test and directional pleiotropy test
Exposure	Outcome	Method	Heterogeneity test			Pleiotropy test
			Q statistic	Q df	Q p-value	Egger intercept	SE	p value
ADHD	Type 2 diabetes	IVW	102.203	24	1.26157e-11	-1.49712	1.59221	0.356846
		MR-Egger	88.1561	23	1.44668e-09
	BMI	IVW	163.489	24	9.92272e-23	0.95604	1.2788	0.462274
		MR-Egger	174.716	23	2.65392e-25
	Education	IVW	135.372	24	1.63763e-17	0.820855	1.37006	0.554938
		MR-Egger	48.4752	23	0.00145394
	TV watching	IVW	12.8324	14	0.53976	-1.34716	1.50556	0.387167
		MR-Egger	9.27065	13	0.75221
	Smoking	IVW	10.3125	15	0.799638	-1.31993	1.45692	0.380277
		MR-Egger	7.08121	14	0.931536
	Childhood Obesity	IVW	24.7151	23	0.365139	-0.334915	1.48463	0.823604
		MR-Egger	24.4816	22	0.322503
	Childhood BMI	IVW	27.5011	23	0.235238	0.712771	1.5912	0.658573
		MR-Egger	27.0016	22	0.211166
	SBP	IVW	134.859	24	2.03123e-17	-1.81849	1.55688	0.254758
		MR-Egger	138.974	23	1.43395e-18
	DBP	IVW	9.7225	15	0.836823	-1.07993	1.29068	0.316903
		MR-Egger	6.92274	14	0.937649
	CRP	IVW	21.1341	19	0.329441	1.29738	1.53672	0.409609
		MR-Egger	20.839	18	0.287613

## Sheet: ESM Table 2
ESM Table 2. MR of ADHD liability on T2D and mediators
Exposure	Outcome	Method	N of SNP	β	SE	p	Steiger_filtered	Outlier_filtered	MOE
ADHD	Type 2 diabetes	Weighted median	25	0.0958484	0.0370482	0.00967789	FALSE	FALSE	0.72
	Type 2 diabetes	Penalised median	25	0.142886	0.0363322	8.39744e-05	TRUE	FALSE	0.7
	Type 2 diabetes	Simple median	25	0.0937026	0.0383284	0.0144961	FALSE	FALSE	0.69
	Type 2 diabetes	Weighted median	16	0.150419	0.0376501	6.46475e-05	TRUE	TRUE	0.69
	Type 2 diabetes	FE IVW	16	0.137362	0.0262529	1.67437e-07	FALSE	TRUE	0.68
	Type 2 diabetes	RE IVW	16	0.137362	0.0277448	0.000174192	FALSE	TRUE	0.68
	Type 2 diabetes	Weighted median	25	0.0958484	0.0359179	0.00761817	TRUE	FALSE	0.67
	Type 2 diabetes	FE IVW	16	0.137362	0.0262529	1.67437e-07	TRUE	TRUE	0.67
	Type 2 diabetes	Weighted median	16	0.150419	0.0384963	9.33147e-05	FALSE	TRUE	0.65
	Type 2 diabetes	Penalised median	16	0.156766	0.0378406	3.43111e-05	FALSE	TRUE	0.64
	Type 2 diabetes	RE IVW	16	0.137362	0.0277448	0.000174192	TRUE	TRUE	0.63
	Type 2 diabetes	Penalised mode	25	0.186506	0.0706939	0.0144011	FALSE	FALSE	0.61
	Type 2 diabetes	Simple mode	25	0.217283	0.0764642	0.00901177	TRUE	FALSE	0.61
	Type 2 diabetes	Simple mean	16	0.129467	0.0271145	0.000245739	TRUE	TRUE	0.6
	Type 2 diabetes	Simple median	16	0.164508	0.0380293	1.51969e-05	FALSE	TRUE	0.59
	Type 2 diabetes	Penalised mode	16	0.207323	0.0729054	0.0123218	FALSE	TRUE	0.59
	Type 2 diabetes	RE IVW	25	0.0776477	0.0437839	0.088849	FALSE	FALSE	0.58
	Type 2 diabetes	Simple mode	25	0.217283	0.0713905	0.00559396	FALSE	FALSE	0.58
	Type 2 diabetes	Penalised mode	25	0.186506	0.0775954	0.024319	TRUE	FALSE	0.58
	Type 2 diabetes	Simple mean	25	-0.0128996	0.0412354	0.757113	FALSE	FALSE	0.57
	Type 2 diabetes	Simple median	25	0.0937026	0.0386757	0.0154024	TRUE	FALSE	0.57
	Type 2 diabetes	Simple median	16	0.164508	0.0377513	1.31448e-05	TRUE	TRUE	0.57
	Type 2 diabetes	Penalised median	25	0.142886	0.0371445	0.000119687	FALSE	FALSE	0.56
	Type 2 diabetes	Weighted mode	25	0.177273	0.0662308	0.0131951	FALSE	FALSE	0.55
	Type 2 diabetes	Simple mean	16	0.129467	0.0271145	0.000245739	FALSE	TRUE	0.55
	Type 2 diabetes	FE IVW	25	0.0776477	0.0212171	0.000252542	TRUE	FALSE	0.54
	Type 2 diabetes	Weighted mode	25	0.177273	0.0710935	0.0199398	TRUE	FALSE	0.54
	Type 2 diabetes	Penalised median	16	0.156766	0.0377421	3.27282e-05	TRUE	TRUE	0.53
	Type 2 diabetes	RE IVW	25	0.0776477	0.0437839	0.088849	TRUE	FALSE	0.52
	Type 2 diabetes	Simple mode	16	0.230182	0.0758443	0.00835626	FALSE	TRUE	0.51
	Type 2 diabetes	FE IVW	25	0.0776477	0.0212171	0.000252542	FALSE	FALSE	0.5
	Type 2 diabetes	FE Egger	25	0.245139	0.180252	0.173836	FALSE	FALSE	0.5
	Type 2 diabetes	RE Egger	25	0.245139	0.352893	0.494229	FALSE	FALSE	0.5
	Type 2 diabetes	FE Egger	25	0.245139	0.180252	0.173836	TRUE	FALSE	0.5
	Type 2 diabetes	Penalised mode	16	0.207323	0.072385	0.0118225	TRUE	TRUE	0.5
	Type 2 diabetes	Simple mean	25	-0.0128996	0.0412354	0.757113	TRUE	FALSE	0.49
	Type 2 diabetes	RE Egger	16	0.0266149	0.203986	0.898048	TRUE	TRUE	0.48
	Type 2 diabetes	Simple mode	16	0.230182	0.074547	0.00750263	TRUE	TRUE	0.48
	Type 2 diabetes	Weighted mode	16	0.207323	0.0711166	0.0106596	TRUE	TRUE	0.48
	Type 2 diabetes	Weighted mode	16	0.207323	0.0721701	0.01162	FALSE	TRUE	0.43
	Type 2 diabetes	RE Egger	16	0.0266149	0.203986	0.898048	FALSE	TRUE	0.42
	Type 2 diabetes	RE Egger	25	0.245139	0.352893	0.494229	TRUE	FALSE	0.41
	Type 2 diabetes	FE Egger	16	0.0266149	0.185146	0.885697	TRUE	TRUE	0.41
	Type 2 diabetes	FE Egger	16	0.0266149	0.185146	0.885697	FALSE	TRUE	0.39
	BMI	Weighted median	25	0.0458241	0.0116445	8.31e-05	FALSE	FALSE	0.7
	BMI	Weighted median	13	0.0495747	0.0114372	1.46e-05	TRUE	TRUE	0.66
	BMI	Simple mode	25	0.0279535	0.0252085	0.278467	FALSE	FALSE	0.65
	BMI	Weighted mode	25	0.0301301	0.0166669	0.0831907	FALSE	FALSE	0.65
	BMI	Simple median	25	0.0507406	0.0125535	5.3e-05	FALSE	FALSE	0.64
	BMI	Penalised mode	25	0.0279535	0.0194819	0.164236	FALSE	FALSE	0.64
	BMI	Simple mode	25	0.0279535	0.0245429	0.265959	TRUE	FALSE	0.64
	BMI	Penalised median	13	0.0493123	0.0115214	1.87e-05	TRUE	TRUE	0.64
	BMI	RE IVW	13	0.0445082	0.0100182	0.000802975	FALSE	TRUE	0.62
	BMI	Penalised median	25	0.0450116	0.0117342	0.00012508	TRUE	FALSE	0.62
	BMI	Penalised median	25	0.0450116	0.01176	0.000129439	FALSE	FALSE	0.61
	BMI	FE IVW	13	0.0445082	0.00804946	3.21e-08	FALSE	TRUE	0.61
	BMI	Weighted median	13	0.0495747	0.0119274	3.23e-05	FALSE	TRUE	0.61
	BMI	Penalised median	13	0.0493123	0.0124141	7.12e-05	FALSE	TRUE	0.61
	BMI	FE IVW	13	0.0445082	0.00804946	3.21e-08	TRUE	TRUE	0.6
	BMI	Weighted median	25	0.0458241	0.0115801	7.59e-05	TRUE	FALSE	0.59
	BMI	Simple median	25	0.0507406	0.0124584	4.65e-05	TRUE	FALSE	0.58
	BMI	Simple median	13	0.048912	0.0127623	0.000126823	TRUE	TRUE	0.58
	BMI	RE IVW	13	0.0445082	0.0100182	0.000802975	TRUE	TRUE	0.57
	BMI	FE IVW	25	0.0575521	0.00620634	1.81e-20	TRUE	FALSE	0.56
	BMI	Simple mean	25	0.0568509	0.012627	0.000147229	FALSE	FALSE	0.54
	BMI	FE IVW	25	0.0575521	0.00620634	1.81e-20	FALSE	FALSE	0.53
	BMI	Simple mean	13	0.053492	0.00906477	7.24e-05	FALSE	TRUE	0.53
	BMI	Weighted mode	25	0.0301301	0.0170491	0.0899001	TRUE	FALSE	0.53
	BMI	Penalised mode	13	0.0520859	0.021389	0.0314344	TRUE	TRUE	0.53
	BMI	Simple median	13	0.048912	0.0123045	7.03e-05	FALSE	TRUE	0.52
	BMI	Weighted mode	13	0.0520859	0.020142	0.0238358	FALSE	TRUE	0.52
	BMI	Simple mean	13	0.053492	0.00906477	7.24e-05	TRUE	TRUE	0.52
	BMI	RE IVW	25	0.0575521	0.0161985	0.0016159	FALSE	FALSE	0.5
	BMI	Simple mean	25	0.0568509	0.012627	0.000147229	TRUE	FALSE	0.5
	BMI	Penalised mode	25	0.0279535	0.0202899	0.181007	TRUE	FALSE	0.5
	BMI	Penalised mode	13	0.0520859	0.02088	0.0281969	FALSE	TRUE	0.49
	BMI	Simple mode	13	0.0543135	0.0221825	0.0306779	FALSE	TRUE	0.46
	BMI	Simple mode	13	0.0543135	0.0230576	0.0363437	TRUE	TRUE	0.46
	BMI	Weighted mode	13	0.0520859	0.0209385	0.0285594	TRUE	TRUE	0.46
	BMI	RE IVW	25	0.0575521	0.0161985	0.0016159	TRUE	FALSE	0.44
	BMI	FE Egger	13	0.11077	0.0558927	0.0474985	TRUE	TRUE	0.43
	BMI	FE Egger	25	0.0293177	0.0384031	0.445213	TRUE	FALSE	0.41
	BMI	RE Egger	13	0.11077	0.0636546	0.109692	TRUE	TRUE	0.41
	BMI	FE Egger	25	0.0293177	0.0384031	0.445213	FALSE	FALSE	0.4
	BMI	RE Egger	13	0.11077	0.0636546	0.109692	FALSE	TRUE	0.4
	BMI	FE Egger	13	0.11077	0.0558927	0.0474985	FALSE	TRUE	0.38
	BMI	RE Egger	25	0.0293177	0.105845	0.784264	FALSE	FALSE	0.37
	BMI	RE Egger	25	0.0293177	0.105845	0.784264	TRUE	FALSE	0.37
	Educational attainment	Weighted median	25	-0.0583545	0.0122652	1.96e-06	TRUE	FALSE	0.74
	Educational attainment	FE IVW	10	-0.0854874	0.0102453	7.18e-17	FALSE	TRUE	0.73
	Educational attainment	Simple mode	10	-0.0831598	0.0249353	0.00872907	FALSE	TRUE	0.64
	Educational attainment	Simple mode	25	-0.0297017	0.047153	0.534712	FALSE	FALSE	0.64
	Educational attainment	RE Egger	10	-0.129513	0.115754	0.295666	TRUE	TRUE	0.64
	Educational attainment	Simple mode	10	-0.0831598	0.027572	0.0145712	TRUE	TRUE	0.62
	Educational attainment	Penalised median	10	-0.0800174	0.0147075	5.31e-08	FALSE	TRUE	0.62
	Educational attainment	RE Egger	25	-0.125716	0.107604	0.254646	TRUE	FALSE	0.62
	Educational attainment	Penalised mode	25	-0.0249841	0.0255954	0.338745	TRUE	FALSE	0.61
	Educational attainment	Simple mode	25	-0.0297017	0.0474742	0.537457	TRUE	FALSE	0.6
	Educational attainment	Weighted mode	10	-0.0804026	0.0238815	0.00829998	FALSE	TRUE	0.6
	Educational attainment	Weighted mode	10	-0.0804026	0.0258653	0.0125488	TRUE	TRUE	0.59
	Educational attainment	Penalised median	10	-0.0800174	0.0148012	6.44e-08	TRUE	TRUE	0.58
	Educational attainment	RE Egger	25	-0.125716	0.107604	0.254646	FALSE	FALSE	0.58
	Educational attainment	Penalised mode	25	-0.0249841	0.0261924	0.349661	FALSE	FALSE	0.58
	Educational attainment	Simple mean	25	-0.0565955	0.0134743	0.000317305	TRUE	FALSE	0.58
	Educational attainment	RE IVW	10	-0.0854874	0.011444	3.81e-05	TRUE	TRUE	0.58
	Educational attainment	Penalised mode	10	-0.0804026	0.0265409	0.014261	TRUE	TRUE	0.58
	Educational attainment	Simple mean	25	-0.0565955	0.0134743	0.000317305	FALSE	FALSE	0.57
	Educational attainment	RE IVW	10	-0.0854874	0.011444	3.81e-05	FALSE	TRUE	0.57
	Educational attainment	Weighted median	10	-0.0800174	0.0145287	3.64e-08	TRUE	TRUE	0.55
	Educational attainment	FE IVW	25	-0.0857989	0.00628101	1.76e-42	FALSE	FALSE	0.54
	Educational attainment	Penalised mode	10	-0.0804026	0.0245495	0.00960391	FALSE	TRUE	0.54
	Educational attainment	Penalised median	25	-0.045731	0.0126882	0.000313087	TRUE	FALSE	0.54
	Educational attainment	Simple median	25	-0.0771159	0.0136355	1.55e-08	FALSE	FALSE	0.53
	Educational attainment	RE Egger	10	-0.129513	0.115754	0.295666	FALSE	TRUE	0.53
	Educational attainment	FE IVW	10	-0.0854874	0.0102453	7.18e-17	TRUE	TRUE	0.53
	Educational attainment	Penalised median	25	-0.045731	0.0120246	0.000142895	FALSE	FALSE	0.52
	Educational attainment	FE Egger	10	-0.129513	0.115754	0.263199	FALSE	TRUE	0.52
	Educational attainment	FE IVW	25	-0.0857989	0.00628101	1.76e-42	TRUE	FALSE	0.52
	Educational attainment	Simple median	25	-0.0771159	0.0136459	1.59e-08	TRUE	FALSE	0.52
	Educational attainment	Weighted mode	25	-0.0259276	0.0232587	0.275997	TRUE	FALSE	0.52
	Educational attainment	FE Egger	10	-0.129513	0.115754	0.263199	TRUE	TRUE	0.5
	Educational attainment	Weighted median	10	-0.0800174	0.0148455	7.05e-08	FALSE	TRUE	0.49
	Educational attainment	FE Egger	25	-0.125716	0.0741198	0.0898621	TRUE	FALSE	0.49
	Educational attainment	Weighted mode	25	-0.0259276	0.0236508	0.283841	FALSE	FALSE	0.48
	Educational attainment	RE IVW	25	-0.0857989	0.0149173	6.29e-06	TRUE	FALSE	0.48
	Educational attainment	Simple median	10	-0.0862621	0.0139853	6.91e-10	FALSE	TRUE	0.47
	Educational attainment	Weighted median	25	-0.0583545	0.012474	2.9e-06	FALSE	FALSE	0.46
	Educational attainment	RE IVW	25	-0.0857989	0.0149173	6.29e-06	FALSE	FALSE	0.45
	Educational attainment	Simple mean	10	-0.08403	0.010781	2.72e-05	FALSE	TRUE	0.45
	Educational attainment	Simple mean	10	-0.08403	0.010781	2.72e-05	TRUE	TRUE	0.45
	Educational attainment	FE Egger	25	-0.125716	0.0741198	0.0898621	FALSE	FALSE	0.44
	Educational attainment	Simple median	10	-0.0862621	0.0135701	2.06e-10	TRUE	TRUE	0.44
	TV watching	RE IVW	15	0.067001	0.00904916	3.33168e-06	FALSE	TRUE	0.71
	TV watching	Weighted median	15	0.0720274	0.0135465	1.05473e-07	FALSE	TRUE	0.71
	TV watching	Penalised median	15	0.0745772	0.0131104	1.28245e-08	FALSE	TRUE	0.7
	TV watching	FE IVW	25	0.054536	0.00743804	2.2668e-13	TRUE	FALSE	0.69
	TV watching	Penalised median	25	0.0743656	0.0132213	1.85855e-08	TRUE	FALSE	0.69
	TV watching	Simple median	25	0.0626253	0.0128037	1.00235e-06	FALSE	FALSE	0.68
	TV watching	Weighted median	15	0.0720274	0.0132647	5.63488e-08	TRUE	TRUE	0.67
	TV watching	Simple median	25	0.0626253	0.0129946	1.4403e-06	TRUE	FALSE	0.66
	TV watching	Simple median	15	0.07567	0.0132006	9.90627e-09	TRUE	TRUE	0.66
	TV watching	FE IVW	25	0.054536	0.00743804	2.2668e-13	FALSE	FALSE	0.65
	TV watching	FE IVW	15	0.067001	0.00904916	1.3203e-13	FALSE	TRUE	0.65
	TV watching	RE IVW	15	0.067001	0.00904916	3.33168e-06	TRUE	TRUE	0.65
	TV watching	Simple mean	25	0.0357537	0.0125585	0.00890017	FALSE	FALSE	0.64
	TV watching	Simple median	15	0.07567	0.0141298	8.54005e-08	FALSE	TRUE	0.64
	TV watching	RE IVW	25	0.054536	0.0147027	0.00109468	FALSE	FALSE	0.63
	TV watching	Weighted median	25	0.0613995	0.0132678	3.69767e-06	FALSE	FALSE	0.63
	TV watching	Simple mean	15	0.0457969	0.00887677	0.000145031	FALSE	TRUE	0.63
	TV watching	Weighted median	25	0.0613995	0.0132491	3.58272e-06	TRUE	FALSE	0.63
	TV watching	FE IVW	15	0.067001	0.00904916	1.3203e-13	TRUE	TRUE	0.62
	TV watching	Weighted mode	25	0.0769066	0.0222965	0.00208834	FALSE	FALSE	0.6
	TV watching	Penalised median	25	0.0743656	0.0127795	5.91465e-09	FALSE	FALSE	0.59
	TV watching	Simple mode	25	0.0797926	0.0265237	0.00608384	FALSE	FALSE	0.59
	TV watching	Simple mode	25	0.0797926	0.0250827	0.00401952	TRUE	FALSE	0.59
	TV watching	Simple mean	15	0.0457969	0.00887677	0.000145031	TRUE	TRUE	0.59
	TV watching	Penalised mode	25	0.0778686	0.023889	0.00332343	FALSE	FALSE	0.57
	TV watching	Weighted mode	15	0.072533	0.0212772	0.00423672	FALSE	TRUE	0.57
	TV watching	Penalised median	15	0.0745772	0.0133205	2.16007e-08	TRUE	TRUE	0.57
	TV watching	Simple mean	25	0.0357537	0.0125585	0.00890017	TRUE	FALSE	0.55
	TV watching	Weighted mode	15	0.072533	0.0221493	0.00553358	TRUE	TRUE	0.55
	TV watching	RE IVW	25	0.054536	0.0147027	0.00109468	TRUE	FALSE	0.54
	TV watching	Penalised mode	15	0.072533	0.0214643	0.00449478	FALSE	TRUE	0.51
	TV watching	Weighted mode	25	0.0769066	0.0218555	0.00175832	TRUE	FALSE	0.51
	TV watching	Simple mode	15	0.0787113	0.0216761	0.00272427	FALSE	TRUE	0.5
	TV watching	FE Egger	15	0.122067	0.0632033	0.0534411	FALSE	TRUE	0.49
	TV watching	Simple mode	15	0.0787113	0.0226669	0.00373368	TRUE	TRUE	0.49
	TV watching	Penalised mode	15	0.072533	0.0221761	0.00557737	TRUE	TRUE	0.49
	TV watching	RE Egger	15	0.122067	0.0632033	0.075538	TRUE	TRUE	0.47
	TV watching	Penalised mode	25	0.0778686	0.0233088	0.0027265	TRUE	FALSE	0.46
	TV watching	RE Egger	25	0.0643456	0.119212	0.594552	FALSE	FALSE	0.43
	TV watching	FE Egger	25	0.0643456	0.0614302	0.294888	TRUE	FALSE	0.42
	TV watching	RE Egger	25	0.0643456	0.119212	0.594552	TRUE	FALSE	0.39
	TV watching	FE Egger	25	0.0643456	0.0614302	0.294888	FALSE	FALSE	0.36
	TV watching	RE Egger	15	0.122067	0.0632033	0.075538	FALSE	TRUE	0.36
	TV watching	FE Egger	15	0.122067	0.0632033	0.0534411	TRUE	TRUE	0.36
	Smoking	Weighted median	16	0.170079	0.0213815	1.79899e-15	FALSE	TRUE	0.85
	Smoking	RE IVW	16	0.16969	0.0135894	2.50521e-09	FALSE	TRUE	0.83
	Smoking	Simple median	16	0.168945	0.0213411	2.44496e-15	FALSE	TRUE	0.82
	Smoking	FE IVW	25	0.170654	0.0130046	2.44484e-39	FALSE	FALSE	0.81
	Smoking	Simple median	16	0.168945	0.0221541	2.42359e-14	TRUE	TRUE	0.8
	Smoking	FE IVW	16	0.16969	0.0135894	8.79656e-36	FALSE	TRUE	0.79
	Smoking	Simple median	25	0.167349	0.0224342	8.68091e-14	FALSE	FALSE	0.78
	Smoking	Simple mean	16	0.127121	0.0151648	4.82117e-07	FALSE	TRUE	0.78
	Smoking	Simple mean	16	0.127121	0.0151648	4.82117e-07	TRUE	TRUE	0.78
	Smoking	Simple median	25	0.167349	0.0225268	1.09499e-13	TRUE	FALSE	0.76
	Smoking	Weighted median	16	0.170079	0.0217262	4.94545e-15	TRUE	TRUE	0.76
	Smoking	Penalised median	25	0.169661	0.0218221	7.55975e-15	FALSE	FALSE	0.75
	Smoking	FE IVW	25	0.170654	0.0130046	2.44484e-39	TRUE	FALSE	0.75
	Smoking	FE IVW	16	0.16969	0.0135894	8.79656e-36	TRUE	TRUE	0.75
	Smoking	Simple mean	25	0.130519	0.0220751	4.22679e-06	TRUE	FALSE	0.74
	Smoking	RE IVW	16	0.16969	0.0135894	2.50521e-09	TRUE	TRUE	0.73
	Smoking	Penalised median	16	0.170079	0.022088	1.35994e-14	FALSE	TRUE	0.72
	Smoking	Weighted median	25	0.161084	0.0217081	1.16722e-13	FALSE	FALSE	0.71
	Smoking	Weighted median	25	0.161084	0.0211863	2.88925e-14	TRUE	FALSE	0.71
	Smoking	Weighted mode	25	0.164438	0.0460516	0.0015461	FALSE	FALSE	0.68
	Smoking	Simple mean	25	0.130519	0.0220751	4.22679e-06	FALSE	FALSE	0.65
	Smoking	RE IVW	25	0.170654	0.0244163	3.1589e-07	FALSE	FALSE	0.65
	Smoking	Simple mode	25	0.16139	0.0433995	0.00106912	FALSE	FALSE	0.65
	Smoking	Penalised mode	16	0.16996	0.0374663	0.000393751	FALSE	TRUE	0.65
	Smoking	RE IVW	25	0.170654	0.0244163	3.1589e-07	TRUE	FALSE	0.65
	Smoking	Simple mode	25	0.16139	0.0448491	0.00144298	TRUE	FALSE	0.65
	Smoking	Penalised median	16	0.170079	0.0222926	2.35897e-14	TRUE	TRUE	0.65
	Smoking	Penalised median	25	0.169661	0.0207383	2.81367e-16	TRUE	FALSE	0.64
	Smoking	Weighted mode	16	0.16996	0.0404526	0.000770624	TRUE	TRUE	0.56
	Smoking	FE Egger	25	0.49761	0.133064	0.000184298	FALSE	FALSE	0.55
	Smoking	Penalised mode	25	0.165962	0.0493001	0.00256058	FALSE	FALSE	0.55
	Smoking	FE Egger	25	0.49761	0.133064	0.000184298	TRUE	FALSE	0.55
	Smoking	Weighted mode	16	0.16996	0.0365969	0.000317958	FALSE	TRUE	0.53
	Smoking	Simple mode	16	0.167997	0.0402632	0.000817142	TRUE	TRUE	0.53
	Smoking	Penalised mode	16	0.16996	0.0410935	0.000879822	TRUE	TRUE	0.53
	Smoking	Weighted mode	25	0.164438	0.0464916	0.00168134	TRUE	FALSE	0.52
	Smoking	Penalised mode	25	0.165962	0.0492071	0.00252094	TRUE	FALSE	0.52
	Smoking	Simple mode	16	0.167997	0.0372837	0.000418353	FALSE	TRUE	0.51
	Smoking	FE Egger	16	0.270383	0.11321	0.0169248	TRUE	TRUE	0.5
	Smoking	FE Egger	16	0.270383	0.11321	0.0169248	FALSE	TRUE	0.44
	Smoking	RE Egger	16	0.270383	0.11321	0.0315658	TRUE	TRUE	0.42
	Smoking	RE Egger	16	0.270383	0.11321	0.0315658	FALSE	TRUE	0.36
	Smoking	RE Egger	25	0.49761	0.173956	0.0088448	FALSE	FALSE	0.34
	Smoking	RE Egger	25	0.49761	0.173956	0.0088448	TRUE	FALSE	0.31
	Childhood Obesity	FE IVW	24	0.0872143	0.0652983	0.18167	FALSE	FALSE	0.76
	Childhood Obesity	FE IVW	22	0.0881934	0.055785	0.113889	TRUE	TRUE	0.69
	Childhood Obesity	FE IVW	24	0.0872143	0.0652983	0.18167	TRUE	FALSE	0.68
	Childhood Obesity	Simple median	24	0.114014	0.092594	0.218198	FALSE	FALSE	0.67
	Childhood Obesity	Simple mean	22	0.163547	0.0525852	0.00529796	TRUE	TRUE	0.66
	Childhood Obesity	FE IVW	22	0.0881934	0.055785	0.113889	FALSE	TRUE	0.64
	Childhood Obesity	Simple median	22	0.114014	0.0912586	0.211536	TRUE	TRUE	0.63
	Childhood Obesity	RE IVW	22	0.0881934	0.055785	0.128835	FALSE	TRUE	0.62
	Childhood Obesity	RE IVW	22	0.0881934	0.055785	0.128835	TRUE	TRUE	0.62
	Childhood Obesity	Weighted median	22	0.126445	0.0917795	0.168296	TRUE	TRUE	0.62
	Childhood Obesity	Weighted median	24	0.124854	0.0953368	0.190328	FALSE	FALSE	0.61
	Childhood Obesity	Penalised median	24	0.12658	0.0908565	0.163563	TRUE	FALSE	0.61
	Childhood Obesity	Penalised median	24	0.12658	0.0908101	0.163348	FALSE	FALSE	0.6
	Childhood Obesity	FE Egger	24	0.193563	0.476792	0.684766	TRUE	FALSE	0.6
	Childhood Obesity	Simple mean	24	0.158894	0.0593186	0.0134125	TRUE	FALSE	0.58
	Childhood Obesity	Penalised median	22	0.126445	0.0908645	0.164052	TRUE	TRUE	0.58
	Childhood Obesity	RE IVW	24	0.0872143	0.0676892	0.210399	FALSE	FALSE	0.57
	Childhood Obesity	Weighted mode	24	0.185677	0.170646	0.287828	FALSE	FALSE	0.57
	Childhood Obesity	Weighted median	22	0.126445	0.0889833	0.155319	FALSE	TRUE	0.56
	Childhood Obesity	RE IVW	24	0.0872143	0.0676892	0.210399	TRUE	FALSE	0.56
	Childhood Obesity	Simple median	24	0.114014	0.0928618	0.219528	TRUE	FALSE	0.56
	Childhood Obesity	FE Egger	24	0.193563	0.476792	0.684766	FALSE	FALSE	0.54
	Childhood Obesity	Simple mode	24	0.175396	0.183307	0.348597	FALSE	FALSE	0.54
	Childhood Obesity	Simple median	22	0.114014	0.0916638	0.213562	FALSE	TRUE	0.54
	Childhood Obesity	Weighted median	24	0.124854	0.0918993	0.174275	TRUE	FALSE	0.54
	Childhood Obesity	Simple mean	24	0.158894	0.0593186	0.0134125	FALSE	FALSE	0.53
	Childhood Obesity	Penalised median	22	0.126445	0.0952168	0.18419	FALSE	TRUE	0.53
	Childhood Obesity	Simple mean	22	0.163547	0.0525852	0.00529796	FALSE	TRUE	0.52
	Childhood Obesity	FE Egger	22	0.366523	0.407135	0.367988	FALSE	TRUE	0.51
	Childhood Obesity	Simple mode	24	0.175396	0.190105	0.36578	TRUE	FALSE	0.51
	Childhood Obesity	RE Egger	24	0.193563	0.502965	0.704049	FALSE	FALSE	0.5
	Childhood Obesity	FE Egger	22	0.366523	0.407135	0.367988	TRUE	TRUE	0.5
	Childhood Obesity	RE Egger	22	0.366523	0.407135	0.378701	FALSE	TRUE	0.47
	Childhood Obesity	Penalised mode	22	0.183679	0.175575	0.307382	FALSE	TRUE	0.47
	Childhood Obesity	RE Egger	24	0.193563	0.502965	0.704049	TRUE	FALSE	0.47
	Childhood Obesity	Penalised mode	24	0.185677	0.174982	0.299651	TRUE	FALSE	0.47
	Childhood Obesity	Simple mode	22	0.173669	0.184312	0.356778	FALSE	TRUE	0.46
	Childhood Obesity	Weighted mode	22	0.183679	0.171005	0.294958	TRUE	TRUE	0.46
	Childhood Obesity	Penalised mode	24	0.185677	0.171526	0.290249	FALSE	FALSE	0.45
	Childhood Obesity	RE Egger	22	0.366523	0.407135	0.378701	TRUE	TRUE	0.45
	Childhood Obesity	Penalised mode	22	0.183679	0.172477	0.298991	TRUE	TRUE	0.44
	Childhood Obesity	Weighted mode	22	0.183679	0.175483	0.307134	FALSE	TRUE	0.43
	Childhood Obesity	Weighted mode	24	0.185677	0.175043	0.299814	TRUE	FALSE	0.41
	Childhood Obesity	Simple mode	22	0.173669	0.176163	0.335434	TRUE	TRUE	0.39
	Childhood BMI	FE IVW	24	0.0047687	0.0260562	0.854785	FALSE	FALSE	0.77
	Childhood BMI	Simple median	24	-0.00973883	0.0381875	0.798702	FALSE	FALSE	0.76
	Childhood BMI	Simple mode	23	-0.0767245	0.0768391	0.328889	FALSE	TRUE	0.73
	Childhood BMI	FE IVW	24	0.0047687	0.0260562	0.854785	TRUE	FALSE	0.71
	Childhood BMI	RE IVW	23	0.0193548	0.0268528	0.478639	TRUE	TRUE	0.71
	Childhood BMI	FE IVW	23	0.0193548	0.0268076	0.470302	TRUE	TRUE	0.7
	Childhood BMI	RE Egger	23	0.0372034	0.214753	0.864123	TRUE	TRUE	0.7
	Childhood BMI	Weighted median	23	0.00441556	0.0376679	0.906683	TRUE	TRUE	0.7
	Childhood BMI	Penalised median	23	0.00441556	0.0380952	0.907725	TRUE	TRUE	0.7
	Childhood BMI	Simple mode	24	-0.0744603	0.0783539	0.351836	FALSE	FALSE	0.69
	Childhood BMI	Simple mean	24	0.0288509	0.0248642	0.257814	TRUE	FALSE	0.69
	Childhood BMI	Penalised mode	24	-0.0528751	0.079212	0.511086	TRUE	FALSE	0.69
	Childhood BMI	Simple mean	23	0.0379746	0.0234406	0.119471	FALSE	TRUE	0.68
	Childhood BMI	Simple median	23	-0.00506655	0.039803	0.89871	TRUE	TRUE	0.67
	Childhood BMI	FE IVW	23	0.0193548	0.0268076	0.470302	FALSE	TRUE	0.66
	Childhood BMI	FE Egger	23	0.0372034	0.209676	0.859169	FALSE	TRUE	0.66
	Childhood BMI	Simple mode	24	-0.0744603	0.0849281	0.389691	TRUE	FALSE	0.66
	Childhood BMI	RE IVW	23	0.0193548	0.0268528	0.478639	FALSE	TRUE	0.65
	Childhood BMI	RE Egger	24	-0.0860552	0.226197	0.707265	TRUE	FALSE	0.65
	Childhood BMI	Penalised mode	23	-0.0586431	0.0732554	0.431965	TRUE	TRUE	0.65
	Childhood BMI	Weighted median	23	0.00441556	0.0376717	0.906692	FALSE	TRUE	0.64
	Childhood BMI	RE IVW	24	0.0047687	0.0284919	0.868542	TRUE	FALSE	0.64
	Childhood BMI	Simple median	24	-0.00973883	0.0374712	0.794939	TRUE	FALSE	0.64
	Childhood BMI	RE IVW	24	0.0047687	0.0284919	0.868542	FALSE	FALSE	0.63
	Childhood BMI	Weighted median	24	-0.00686035	0.03823	0.857585	FALSE	FALSE	0.63
	Childhood BMI	Penalised median	24	-0.00557217	0.0379824	0.883366	TRUE	FALSE	0.63
	Childhood BMI	FE Egger	23	0.0372034	0.209676	0.859169	TRUE	TRUE	0.63
	Childhood BMI	Weighted mode	23	-0.0586431	0.071349	0.419942	TRUE	TRUE	0.63
	Childhood BMI	RE Egger	24	-0.0860552	0.226197	0.707265	FALSE	FALSE	0.62
	Childhood BMI	Simple median	23	-0.00506655	0.0385864	0.895535	FALSE	TRUE	0.62
	Childhood BMI	Penalised median	23	0.00441556	0.0386623	0.909073	FALSE	TRUE	0.62
	Childhood BMI	Penalised mode	23	-0.0586431	0.0729412	0.430012	FALSE	TRUE	0.62
	Childhood BMI	FE Egger	24	-0.0860552	0.204176	0.673407	FALSE	FALSE	0.61
	Childhood BMI	FE Egger	24	-0.0860552	0.204176	0.673407	TRUE	FALSE	0.61
	Childhood BMI	Simple mean	24	0.0288509	0.0248642	0.257814	FALSE	FALSE	0.6
	Childhood BMI	Penalised median	24	-0.00557217	0.0385719	0.885136	FALSE	FALSE	0.6
	Childhood BMI	RE Egger	23	0.0372034	0.214753	0.864123	FALSE	TRUE	0.6
	Childhood BMI	Simple mean	23	0.0379746	0.0234406	0.119471	TRUE	TRUE	0.58
	Childhood BMI	Weighted mode	24	-0.0528751	0.0695582	0.454883	FALSE	FALSE	0.57
	Childhood BMI	Weighted median	24	-0.00686035	0.0384291	0.858315	TRUE	FALSE	0.57
	Childhood BMI	Weighted mode	24	-0.0528751	0.078316	0.506311	TRUE	FALSE	0.55
	Childhood BMI	Weighted mode	23	-0.0586431	0.0725517	0.427576	FALSE	TRUE	0.52
	Childhood BMI	Simple mode	23	-0.0767245	0.0792566	0.343541	TRUE	TRUE	0.52
	Childhood BMI	Penalised mode	24	-0.0528751	0.0704094	0.460288	FALSE	FALSE	0.44
	CRP	Weighted median	20	0.0616279	0.0229135	0.00715388	FALSE	TRUE	0.77
	CRP	FE IVW	20	0.0676067	0.015461	1.22702e-05	FALSE	TRUE	0.76
	CRP	Penalised median	20	0.0618682	0.022802	0.00666213	FALSE	TRUE	0.75
	CRP	Weighted median	20	0.0616279	0.0225957	0.0063832	TRUE	TRUE	0.74
	CRP	Simple median	22	0.061571	0.0218385	0.00481166	FALSE	FALSE	0.69
	CRP	RE IVW	20	0.0676067	0.0163061	0.000548855	FALSE	TRUE	0.69
	CRP	Simple mean	20	0.0654792	0.0160064	0.000622663	FALSE	TRUE	0.68
	CRP	Simple mean	20	0.0654792	0.0160064	0.000622663	TRUE	TRUE	0.68
	CRP	Penalised median	20	0.0618682	0.0225188	0.00600689	TRUE	TRUE	0.67
	CRP	Simple median	20	0.0711798	0.0219979	0.00121321	FALSE	TRUE	0.66
	CRP	FE IVW	22	0.0490457	0.0147866	0.000910196	TRUE	FALSE	0.66
	CRP	Penalised median	22	0.0615329	0.021881	0.00492101	TRUE	FALSE	0.66
	CRP	FE IVW	20	0.0676067	0.015461	1.22702e-05	TRUE	TRUE	0.66
	CRP	FE IVW	22	0.0490457	0.0147866	0.000910196	FALSE	FALSE	0.65
	CRP	Penalised median	22	0.0615329	0.0221698	0.00551115	FALSE	FALSE	0.65
	CRP	Simple median	22	0.061571	0.0204221	0.00257048	TRUE	FALSE	0.65
	CRP	Weighted median	22	0.0594319	0.0230148	0.00981348	TRUE	FALSE	0.64
	CRP	Weighted median	22	0.0594319	0.0228528	0.00930502	FALSE	FALSE	0.62
	CRP	Penalised mode	22	0.0686377	0.0407051	0.106555	FALSE	FALSE	0.6
	CRP	Simple mean	22	0.0491602	0.0199235	0.0222886	TRUE	FALSE	0.6
	CRP	RE IVW	20	0.0676067	0.0163061	0.000548855	TRUE	TRUE	0.6
	CRP	Simple median	20	0.0711798	0.0222788	0.00139854	TRUE	TRUE	0.6
	CRP	Simple mode	22	0.101231	0.0409947	0.0221962	FALSE	FALSE	0.58
	CRP	RE IVW	22	0.0490457	0.020669	0.0272733	TRUE	FALSE	0.57
	CRP	RE IVW	22	0.0490457	0.020669	0.0272733	FALSE	FALSE	0.56
	CRP	Simple mode	22	0.101231	0.0403469	0.0203767	TRUE	FALSE	0.55
	CRP	Weighted mode	20	0.0533842	0.0397871	0.195495	TRUE	TRUE	0.55
	CRP	Penalised mode	22	0.0686377	0.0362886	0.0724396	TRUE	FALSE	0.54
	CRP	Penalised mode	20	0.0533842	0.0408001	0.206334	FALSE	TRUE	0.53
	CRP	Simple mean	22	0.0491602	0.0199235	0.0222886	FALSE	FALSE	0.51
	CRP	FE Egger	22	0.0643231	0.10471	0.539019	FALSE	FALSE	0.51
	CRP	Weighted mode	22	0.0686377	0.0390159	0.0931029	FALSE	FALSE	0.51
	CRP	FE Egger	22	0.0643231	0.10471	0.539019	TRUE	FALSE	0.5
	CRP	Weighted mode	22	0.0686377	0.0349699	0.0630568	TRUE	FALSE	0.49
	CRP	Weighted mode	20	0.0533842	0.0408062	0.206399	FALSE	TRUE	0.48
	CRP	Simple mode	20	0.119565	0.0433025	0.0124303	FALSE	TRUE	0.46
	CRP	FE Egger	20	-0.020139	0.105098	0.848039	FALSE	TRUE	0.44
	CRP	RE Egger	20	-0.020139	0.113083	0.860641	TRUE	TRUE	0.41
	CRP	RE Egger	22	0.0643231	0.149277	0.671151	FALSE	FALSE	0.4
	CRP	Simple mode	20	0.119565	0.0424321	0.0109888	TRUE	TRUE	0.4
	CRP	Penalised mode	20	0.0533842	0.0403601	0.201637	TRUE	TRUE	0.4
	CRP	FE Egger	20	-0.020139	0.105098	0.848039	TRUE	TRUE	0.38
	CRP	RE Egger	20	-0.020139	0.113083	0.860641	FALSE	TRUE	0.35
	CRP	RE Egger	22	0.0643231	0.149277	0.671151	TRUE	FALSE	0.28
	SBP	Simple mode	25	-0.622511	0.340191	0.0797162	FALSE	FALSE	0.72
	SBP	Simple mode	15	-0.685271	0.334755	0.0598995	FALSE	TRUE	0.72
	SBP	RE Egger	14	-0.317642	0.893672	0.728434	TRUE	TRUE	0.71
	SBP	Weighted mode	25	-0.509232	0.311082	0.114684	FALSE	FALSE	0.7
	SBP	Weighted median	15	-0.593653	0.193955	0.0022077	FALSE	TRUE	0.69
	SBP	Simple mean	14	-0.617686	0.113042	0.000108556	TRUE	FALSE	0.69
	SBP	Weighted mode	14	-0.668359	0.312923	0.0522881	TRUE	TRUE	0.67
	SBP	Simple mean	25	-0.746105	0.199865	0.00103141	FALSE	FALSE	0.65
	SBP	Simple mode	14	-0.668359	0.327227	0.0619286	TRUE	TRUE	0.65
	SBP	RE Egger	14	-0.317642	0.893672	0.728434	TRUE	FALSE	0.64
	SBP	Simple mean	14	-0.617686	0.113042	0.000108556	TRUE	TRUE	0.64
	SBP	Penalised mode	25	-0.49305	0.331008	0.14937	FALSE	FALSE	0.63
	SBP	Simple mode	14	-0.668359	0.33546	0.0677601	TRUE	FALSE	0.63
	SBP	Penalised median	14	-0.50292	0.187346	0.00726498	TRUE	TRUE	0.63
	SBP	RE IVW	25	-0.711854	0.244987	0.0077558	FALSE	FALSE	0.62
	SBP	Weighted median	25	-0.579099	0.18525	0.00177177	FALSE	FALSE	0.62
	SBP	Penalised mode	14	-0.668359	0.320352	0.0572137	TRUE	FALSE	0.62
	SBP	RE Egger	25	0.19926	1.93388	0.918828	FALSE	FALSE	0.61
	SBP	Penalised median	15	-0.590929	0.190539	0.00192639	FALSE	TRUE	0.61
	SBP	Weighted median	14	-0.50292	0.183635	0.00616849	TRUE	TRUE	0.61
	SBP	Penalised mode	15	-0.696524	0.326274	0.0509392	FALSE	TRUE	0.6
	SBP	FE IVW	25	-0.711854	0.103349	5.66419e-12	FALSE	FALSE	0.59
	SBP	Penalised mode	14	-0.668359	0.317519	0.0553136	TRUE	TRUE	0.59
	SBP	Simple median	14	-0.550413	0.173058	0.00147012	TRUE	FALSE	0.58
	SBP	Weighted mode	15	-0.696524	0.322079	0.0483688	FALSE	TRUE	0.57
	SBP	Penalised median	25	-0.585261	0.177097	0.000950601	FALSE	FALSE	0.56
	SBP	FE Egger	15	1.18729	0.96823	0.220105	FALSE	TRUE	0.56
	SBP	FE IVW	14	-0.355995	0.122348	0.00361794	TRUE	FALSE	0.56
	SBP	Penalised median	14	-0.50292	0.186507	0.00700693	TRUE	FALSE	0.56
	SBP	RE IVW	14	-0.355995	0.122348	0.0121794	TRUE	TRUE	0.56
	SBP	FE Egger	14	-0.317642	0.893672	0.722264	TRUE	TRUE	0.56
	SBP	Weighted median	14	-0.50292	0.187328	0.00725954	TRUE	FALSE	0.55
	SBP	FE IVW	14	-0.355995	0.122348	0.00361794	TRUE	TRUE	0.54
	SBP	RE IVW	14	-0.355995	0.122348	0.0121794	TRUE	FALSE	0.53
	SBP	FE Egger	14	-0.317642	0.893672	0.722264	TRUE	FALSE	0.52
	SBP	Simple median	25	-0.672425	0.191307	0.000439914	FALSE	FALSE	0.51
	SBP	RE Egger	15	1.18729	0.96823	0.241854	FALSE	TRUE	0.51
	SBP	Simple median	15	-0.672425	0.199487	0.000749578	FALSE	TRUE	0.51
	SBP	FE Egger	25	0.19926	0.786733	0.800056	FALSE	FALSE	0.5
	SBP	Weighted mode	14	-0.668359	0.313023	0.0523532	TRUE	FALSE	0.5
	SBP	Simple median	14	-0.550413	0.188075	0.00342737	TRUE	TRUE	0.5
	SBP	Simple mean	15	-0.770919	0.107866	4.95812e-06	FALSE	TRUE	0.42
	SBP	FE IVW	15	-0.651276	0.131889	7.89037e-07	FALSE	TRUE	0.42
	SBP	RE IVW	15	-0.651276	0.136156	0.000291568	FALSE	TRUE	0.42
	DBP	Simple mode	16	-0.376289	0.170436	0.0432467	FALSE	TRUE	0.83
	DBP	Weighted mode	24	-0.426867	0.133601	0.00402565	FALSE	FALSE	0.76
	DBP	Simple mode	17	-0.388643	0.185856	0.0528301	TRUE	TRUE	0.74
	DBP	Simple mean	24	-0.519764	0.143544	0.00143451	FALSE	FALSE	0.72
	DBP	Simple mode	24	-0.518746	0.150485	0.00219271	FALSE	FALSE	0.72
	DBP	RE IVW	24	-0.465387	0.17372	0.0134033	FALSE	FALSE	0.71
	DBP	Weighted median	24	-0.360709	0.0934086	0.000112636	FALSE	FALSE	0.71
	DBP	Penalised median	21	-0.375937	0.0964296	9.67642e-05	TRUE	FALSE	0.71
	DBP	Simple mode	21	-0.509512	0.162358	0.0051759	TRUE	FALSE	0.71
	DBP	Weighted median	21	-0.347557	0.100026	0.000511489	TRUE	FALSE	0.7
	DBP	Weighted mode	17	-0.364956	0.173134	0.0511583	TRUE	TRUE	0.7
	DBP	Penalised mode	21	-0.426573	0.158202	0.0138876	TRUE	FALSE	0.69
	DBP	Weighted median	16	-0.40072	0.09939	5.53521e-05	FALSE	TRUE	0.68
	DBP	Weighted mode	21	-0.426573	0.153471	0.0115693	TRUE	FALSE	0.68
	DBP	Penalised median	24	-0.377734	0.0978421	0.000113088	FALSE	FALSE	0.67
	DBP	Weighted median	17	-0.382307	0.0998999	0.000129766	TRUE	TRUE	0.66
	DBP	Penalised mode	24	-0.426867	0.137236	0.00492382	FALSE	FALSE	0.65
	DBP	Penalised mode	16	-0.361203	0.157861	0.0370662	FALSE	TRUE	0.65
	DBP	RE Egger	21	0.139284	0.841875	0.870342	TRUE	FALSE	0.65
	DBP	Simple mean	21	-0.389332	0.0997231	0.000880228	TRUE	FALSE	0.64
	DBP	Weighted mode	16	-0.361203	0.156032	0.0351925	FALSE	TRUE	0.63
	DBP	Penalised mode	17	-0.364956	0.176027	0.0546519	TRUE	TRUE	0.63
	DBP	FE Egger	24	0.334684	0.472563	0.478801	FALSE	FALSE	0.62
	DBP	Penalised median	16	-0.40072	0.0992165	5.37145e-05	FALSE	TRUE	0.62
	DBP	Penalised median	17	-0.382307	0.0972687	8.47963e-05	TRUE	TRUE	0.62
	DBP	RE Egger	24	0.334684	1.38987	0.811938	FALSE	FALSE	0.61
	DBP	FE Egger	17	0.496365	0.456683	0.277084	TRUE	TRUE	0.61
	DBP	RE Egger	16	0.451737	0.381338	0.255892	FALSE	TRUE	0.6
	DBP	Simple median	16	-0.427188	0.100604	2.17393e-05	FALSE	TRUE	0.59
	DBP	RE Egger	17	0.496365	0.456683	0.294242	TRUE	TRUE	0.59
	DBP	Simple median	17	-0.41851	0.101666	3.84664e-05	TRUE	TRUE	0.58
	DBP	FE IVW	24	-0.465387	0.0606545	1.68351e-14	FALSE	FALSE	0.56
	DBP	FE Egger	16	0.451737	0.381338	0.236171	FALSE	TRUE	0.56
	DBP	RE IVW	21	-0.230884	0.104318	0.0386672	TRUE	FALSE	0.56
	DBP	Simple mean	17	-0.520463	0.0684294	1.06138e-06	TRUE	TRUE	0.56
	DBP	RE IVW	17	-0.414623	0.0656332	1.02387e-05	TRUE	TRUE	0.55
	DBP	FE IVW	17	-0.414623	0.0656332	2.66231e-10	TRUE	TRUE	0.54
	DBP	Simple median	24	-0.409762	0.0977291	2.75485e-05	FALSE	FALSE	0.53
	DBP	FE IVW	21	-0.230884	0.0635552	0.000280356	TRUE	FALSE	0.53
	DBP	FE Egger	21	0.139284	0.500145	0.780638	TRUE	FALSE	0.53
	DBP	Simple mean	16	-0.572101	0.0546154	2.70407e-08	FALSE	TRUE	0.52
	DBP	Simple median	21	-0.366872	0.100831	0.000274261	TRUE	FALSE	0.52
	DBP	FE IVW	16	-0.44978	0.0595156	4.11352e-14	FALSE	TRUE	0.43
	DBP	RE IVW	16	-0.44978	0.0595156	1.7233e-06	FALSE	TRUE	0.43

## Sheet: ESM Table 3
ESM Table 3. CIs of proportion mediated estimation using the delta method
Combinations	Total effect	Direct effect	IDE and 95% CI			Prop and 95% CI
			IDE	LL	UL	Prop	LL	UL
BMI+EA	0.0958	0.0448	0.0511	-0.0587	0.1609	53.31	-40.23	146.84
BMI+TV	0.0958	0.0701	0.0258	-0.0959	0.1474	26.87	-89.28	143.03
EA+TV	0.0958	0.0467	0.0492	-0.0452	0.1435	51.28	-22.27	124.83
BMI+EA+TV	0.0958	0.0518	0.0441	-0.0603	0.1484	45.99	-42.81	134.79

## Sheet: ESM Table 4
ESM Table 4. MVMR sensitivity analysis of individual and combined mediating effect
Model	Variable	Method	β	SE	p	MVMR Instrument validity test			MVMR directional pleiotropy test			N of SNPs
						Conditional F-statistics	Q statistics	p-value	Egger intercept	SE	p-value
T2D=ADHD+BMI	ADHD	MV-IVW	0.0805	0.0565	0.1552	5.04207	3390.04	0	0	0.001	0.834	326
	BMI		0.9252	0.0834	1.94705e-24	29.1114
	ADHD	MVMR-Egger	0.093	0.0586	0.1127
	BMI		1.0084	0.1787	0
T2D=ADHD+EA	ADHD	MV-IVW	0.0402	0.0331	0.2261	5.27389	796.029	5.86392e-58	-0.001	0.001	0.456	254
	Education		-0.6478	0.0771	3.3307e-15	14.7357
	ADHD	MVMR-Egger	0.0212	0.0344	0.5371
	Education		-0.2953	0.198	0.1359
T2D=ADHD+TV	ADHD	MV-IVW	0.0624	0.0396	0.1179	10.6315	414.368	1.92539e-37	0	0.001	0.746	111
	TV watching		0.6309	0.0979	0	26.3394
	ADHD	MVMR-Egger	0.0705	0.0413	0.0879
	TV watching		0.7858	0.2397	0.001
T2D=ADHD+Smoking	ADHD	MV-IVW	0.1108	0.0373	0.0033	4.58435	751.616	8.11528e-60	0	0.001	0.322	221
	Smoking		0.0999	0.0635	0.1172	9.10564
	ADHD	MVMR-Egger	0.1049	0.0388	0.0068
	Smoking		0.0224	0.1511	0.8821
T2D=ADHD+CRP	ADHD	MV-IVW	0.0896	0.0812	0.2739	15.5223	886.104	3.84814e-146	0	0.001	0.377	65
	CRP		0.0249	0.0663	0.7084	122.247
	ADHD	MVMR-Egger	0.0509	0.0876	0.561
	CRP		-0.0411	0.0873	0.6378
T2D=ADHD+DBP	ADHD	MV-IVW	0.0736	0.0399	0.0682	11.4851	402.46	1.34575e-37	0	0.001	0.718	104
	DBP		0.0097	0.0069	0.1671	55.9589
	ADHD	MVMR-Egger	0.0782	0.0432	0.0704
	DBP		0.0064	0.0135	0.6367
T2D=ADHD+BMI+EA	ADHD	MV-IVW	0.0448	0.0424	0.292	3.42182	3908.28	0	0	0	0.788	555
	BMI		0.8894	0.0649	0	27.9977
	Education		-0.3828	0.1039	0.0003	10.8112
	ADHD	MVMR-Egger	0.0172	0.02	0.3901
	BMI		-0.021	0.0238	0.3772
	Education		0.0007	0.0381	0.9858
T2D=ADHD+BMI+TV	ADHD	MV-IVW	0.0701	0.0501	0.1626	4.2442	3609.01	0	0	0.001	0.259	410
	BMI		0.8655	0.0785	0	24.3712
	TV		0.2935	0.1354	0.0308	10.4957
	ADHD	MVMR-Egger	0.0113	0.0215	0.5997
	BMI		-0.008	0.0257	0.7562
	TV		0.0011	0.0447	0.9803
T2D=ADHD+EA+TV	ADHD	MV-IVW	0.0467	0.0312	0.1359	4.52912	1073.92	0	0	0.001	0.33	338
	Education		-0.3551	0.1104	0.0014	15.565
	TV		0.4324	0.1106	0.0001	15.249
	ADHD	MVMR-Egger	0.0209	0.0219	0.339
	Education		-0.0212	0.061	0.7285
	TV		-0.0191	0.0615	0.7561
T2D=ADHD+BMI+EA+TV	ADHD	MV-IVW	0.0518	0.0387	0.1811	3.30976	4147.14	0	0	0	0.21	637
	BMI		0.8642	0.0631	0	18.2958
	Education		-0.2675	0.1352	0.0483	14.2481
	TV		0.1426	0.1414	0.3139	13.6944
	ADHD	MVMR-Egger	0.016	0.0191	0.4039
	BMI		-0.0162	0.024	0.501
	Education		-0.0244	0.0513	0.6342
	TV		-0.024	0.054	0.6564

## Sheet: ESM Table 5
ESM Table 5. Reverse MR analysis of mediators to ADHD
Exposure	Outcome	Method	Unit of MR estimated β	MR results			Heterogeneity test			Directional pleiotropy test				N of SNPs
				β	SE	p -value	Q statistic	Q p-value			Egger intercept	p-value
BMI	ADHD	MR Egger	Log odds per kg/m2	0.28	0.1258	0.0268	637		1.46e-26	0.0043			0.051	301
		Weighted median		0.4564	0.0632	5.32e-13
		IVW		0.5066	0.0496	1.89e-24	645.18		2.38e-27
Childhood BMI	ADHD	MR Egger	Log odds per kg/m2	0.4148	0.2398	0.103	41.84		0.000417	-0.0101			0.501	18
		Weighted median		0.2785	0.0737	0.000157
		IVW		0.2572	0.0705	0.000262	43.08		0.000468
Childhood Obesity	ADHD	MR Egger	Log odds per Log-odds	0.1652	0.2016	0.439	21.81		0.00273	-0.0097			0.781	9
		Weighted median		0.0894	0.0335	0.00758
		IVW		0.1081	0.0377	0.00412	22.07		0.00478
SBP	ADHD	MR Egger	Log odds per mmHg	-0.0014	0.0108	0.897	144.8		2.34e-05	0.0028			0.514	84
		Weighted median		-0.002	0.005	0.686
		IVW		0.0051	0.0041	0.207	145.56		2.66e-05
DBP	ADHD	MR Egger	Log odds per mmHg	0.0255	0.0186	0.174	152.11		1.06e-06	-0.0074			0.097	80
		Weighted median		-0.0064	0.0086	0.46
		IVW		-0.0033	0.0073	0.653	157.61		3.64e-07
EA	ADHD	MR Egger	Log odds per SD (4.2 years)	-1.2871	0.3179	7.07e-05	543.15		6e-28	0.0011			0.802	229
		Weighted median		-1.0981	0.0909	1.39e-33
		IVW		-1.2097	0.0786	1.85e-53	543.3		8.92e-28
TV	ADHD	MR Egger	Log odds per SD (1.5 hours TV watching)	0.0668	0.5469	0.903	226.04		5.79e-15	0.0113			0.213	86
		Weighted median		0.6621	0.1099	1.7e-09
		IVW		0.7384	0.1112	3.12e-11	230.27		2.47e-15
Smoking	ADHD	MR Egger	Log odds per Log-odds increase in ever smoking	0.9347	0.2321	8.12e-05	463.16		4.69e-24	0.0014			0.77	196
		Weighted median		0.8918	0.0663	2.78e-41
		IVW		1.0006	0.0572	1.73e-68	463.37		6.86e-24
CRP	ADHD	MR Egger	Log odds per SD (undefined)	-0.0313	0.053	0.558	83.74		9.29e-05	-0.0006			0.867	43
		Weighted median		0.0013	0.0413	0.975
		IVW		-0.0378	0.0358	0.292	83.8		0.000134

## Sheet: ESM Table 6
ESM Table 6. Replication MR of ADHD liability on T2D using the same data with Baranova
Exposure	Outcome	Method	N of SNP	β	SE	p	OR
ADHD	Type 2 diabetes	MR Egger	26	-0.104958	0.187941	0.581701	0.900362
	Type 2 diabetes	Weighted median	26	0.111052	0.039074	0.00448176	1.11745
	Type 2 diabetes	Inverse variance weighted	26	0.0915578	0.0436321	0.0358692	1.09588
